# Supplementary material for: Hepatic transcriptomic profiling reveals early toxicological mechanisms of uranium in Atlantic salmon (Salmo salar)
Source: BMC Genomics. 2014 Aug 20;15(1):694. doi: 10.1186/1471-2164-15-694 (PMC4148957; doi:10.1186/1471-2164-15-694)
Supplement: Supplementary file 1 — Additional file 1: Table S1: Differentially expressed genes (DEGs) that were regulated in the liver of Atlantic salmon (Salmo salar) after 48 h waterborne exposure to 0.25, 0.5 and 1.0 mg/L nominal concentrations of depleted uranium (DU). Table S2. Overrepresented Gene Ontology (GO) functions that were regulated in the liver of Atlantic salmon (Salmo salar) after 48 h waterborne exposure to 0.25, 0.5 and 1.0 mg/L nominal concentrations of depleted uranium (DU). Table S3. Mapped Atlantic salmon (Salmo salar) differentially expressed genes (DEGs) towards mammlian orthologs. Table S4. Toxicity pathways and supporting differentially expressed genes (DEGs) that were regulated in the liver of Atlantic salmon (Salmo salar) after 48 h waterborne exposure to 0.25, 0.5 and 1.0 mg/L nominal concentrations of depleted uranium (DU). Full descriptions of gene symbols can be found in Additional file 1: Table S3. Table S5 Canonical pathways and supporting differentially expressed genes (DEGs) that were regulated in the liver of Atlantic salmon (Salmo salar) after 48 h waterborne exposure to 0.25, 0.5 and 1.0 mg/L nominal concentrations of depleted uranium (DU). Full descriptions of gene symbols can be found in Additional file 1: Table S3. (XLSX 223 KB) [file 12864_2013_6382_MOESM1_ESM.xlsx]

## Sheet: Title page
Supporting file 2 Hepatic transcriptomic profiling reveals early toxicological mechanisms of uranium in Atlantic salmon (Salmo salar) You Song1,2,*, Brit Salbu1, Hans-Christian Teien1, Lene Sørlie Heier1, Bjørn Olav Rosseland1,3, Tore Høgåsen2, Knut Erik Tollefsen1,2 *Correspondence: you.song@niva.no 1 Norwegian University of Life Sciences (NMBU), Faculty of Environmental Science and Technology, …

## Sheet: Table S1
Table S1. Differentially expressed genes (DEGs) that were regulated in the liver of Atlantic salmon (Salmo salar) after 48 h waterborne exposure to 0.25, 0.5 and 1.0 mg/L nominal concentrations of depleted uranium (DU).
Gene Description	Gene Symbol	Corrected p-value	Fold change
0.25 mg/L depleted uranium
apobec1 complementation factor	A1CF	0.034433	-2.10675
acetoacetyl- synthetase	AACS	0.0413462	2.22034
aminoadipate-semialdehyde synthase	AASS	0.0344905	-1.95583
atp-binding sub-family c (cftr mrp) member 2	ABCC2	0.0086741	3.21574
multidrug resistance associated protein 2	ABCC2	0.00982963	-2.27508
abhydrolase domain containing 10	ABHD10	0.018482	5.4608
abhydrolase domain containing 11	abhd11	0.0117902	1.69314
abhydrolase domain containing 14b	ABHD14B	0.0245278	1.45966
abhydrolase domain containing 5	ABHD5	0.0169984	2.93347
abhydrolase domain containing 7	abhd7	0.0344905	3.04295
apoptotic chromatin condensation inducer 1 isoform 5	ACIN1	0.0196793	-2.06264
low molecular weight phosphotyrosine protein phosphatase	ACP1	0.00913809	1.64651
tartrate-resistant acid phosphatase type 5 precursor	ACP5	0.02625	3.8554
actin 2b	act-2b	0.0120356	2.70734
cardiac muscle 1	Actc1	0.038529	-1.64528
aarf domain containing kinase 5	Adck5	0.0188895	4.64516
adducin 1	ADD1	0.0280095	2.33957
adducin 3	ADD3	0.0482318	-1.75618
adducin 3	ADD3	0.038914	-2.37492
adenylate kinase 1	adk	0.0324366	-2.03636
activity-dependent neuroprotector	ADNP	0.0472477	1.64096
adenylosuccinate lyase	ADSL	0.0195971	2.87926
atp gtp binding 2	Agbl2	0.0476653	-2.10708
agmatine ureohydrolase	AGMAT	0.0216541	3.89852
alanine-glyoxylate aminotransferase	AGXT	0.040072	3.029
apoptosis-inducing mitochondrion- 1	Aifm1	0.0142057	3.19116
absent in melanoma 1-like	AIM1L	0.0305957	5.04407
5-aminolevulinate mitochondrial precursor	ALAS1	0.0324366	3.05449
methylmalonate-semialdehyde dehydrogenase	ALDH6A1	0.0245278	2.67218
aldolase fructose-bisphosphate	aldob	0.00752667	4.30545
asparagine-linked glycosylation 13 homolog ( cerevisiae)	ALG13	0.0297139	2.12198
alkylation repair homolog 6	alkbh6	0.0373751	-2.60032
alpha-methylacyl- racemase	Amacr	0.0194815	2.33089
protein amn1 homolog	amn1	0.0296349	-1.94346
aminomethyltransferase	Amt	0.0131261	1.55458
angiopoietin-like 3	Angptl3	0.0364883	1.79476
ankyrin repeat domain 28	ANKRD28	0.0300918	4.22646
ankyrin repeat domain 46	ankrd46	0.0217853	1.78662
ankyrin repeat domain 9	ANKRD9	0.0455119	2.22196
annexin a11	ANXA11	0.0232761	2.02998
adaptor-related protein complex beta 1 subunit	AP1B1	0.0198979	-2.13661
adaptor-related protein complex delta 1 subunit isoform 3	AP3D1	0.0139978	2.22645
anterior pharynx defective 1 homolog a	APH1A	0.00872721	1.76682
apolipoprotein o-like	APOOL	0.0350393	2.57737
amyloid beta precursor protein b	app	0.0209792	-3.0229
coatomer subunit delta	ARCN1	0.00872721	2.33141
rho gtpase activating protein 18	ARHGAP18	0.0245278	2.20036
adp-ribosylation factor-like 3	ARL3	0.0382513	4.30678
adp-ribosylation factor-like 5a	ARL5A	0.0347261	1.46113
armadillo repeat containing 3	ARMC3	0.0498107	2.5281
actin-related protein 2 3 complex subunit 3	ARPC3	0.00752667	2.61568
actin related protein 2 3 subunit 5-like	Arpc5l	0.0438178	1.79272
asparagine synthetase	ASNS	0.027401	1.4942
abnormal spindle-like	ASPM	0.00673095	-3.4523
alveolar soft part sarcoma chromosome candidate 1	Aspscr1	0.0245278	1.57102
phosphoribosylformylglycinamidine synthase	At1g74260	0.0498107	2.07749
atg4 autophagy related 4 homolog c ( cerevisiae)	ATG4C	0.00982963	2.41578
na+ k+ beta 3 polypeptide	atp1b3	0.0455119	1.94418
sarcoplasmic endoplasmic reticulum calcium atpase 2	ATP2A2	0.0452362	-3.13199
atp synthase-coupling factor mitochondrial precursor	ATP5J	0.0457831	1.67567
h+ v1 subunit h	ATP6V1H	0.0334392	2.59903
ataxin 7-like 3	ATXN7L3	0.0396086	3.39579
au rna binding protein enoyl-coenzyme a hydratase	AUH	0.0487307	1.73601
aurora kinase a interacting protein 1	Aurkaip1	0.0350771	2.38567
caspase activation inhibitor	Aven	0.0389859	1.79385
late secretory pathway protein avl9 homolog	AVL9	0.0101174	-1.6344
apoptosis regulator bax	BAX	0.00591145	1.78394
b-cell receptor-associated protein 31	BCAP31	0.0378611	4.10816
b-cell receptor-associated protein 31	BCAP31	0.018482	2.96184
breast cancer anti-estrogen resistance 3	BCAR3	0.0178309	1.87633
branched chain keto acid dehydrogenase beta polypeptide	BCKDHB	0.00796787	3.16319
bladder cancer-associated protein	blcap	0.0149735	1.60718
bone morphogenetic protein 1	BMP1	0.0198979	-1.74093
bcl2-related ovarian killer	boka	0.0158521	1.7558
bromodomain containing 3	Brd3	0.0413462	1.49158
brca1 interacting protein c-terminal helicase 1	BRIP1	0.00752667	4.33512
basigin (ok blood group)	BSG	0.0495053	2.34302
btb domain containing 2	BTBD2	0.0339458	2.33747
bub1 budding uninhibited by benzimidazoles 1 homolog beta	BUB1B	0.0280095	2.82566
methionine adenosyltransferase alpha	C06E7,1	0.0384749	1.77234
chromosome 10 open reading frame 46	C10ORF46	0.0127847	1.63002
chromosome 16 open reading frame 35	C16ORF35	0.00788812	2.83405
chromosome 18 open reading frame 22	C18ORF22	0.0343953	2.42179
chromosome 18 open reading frame 8	C18orf8	0.00752667	3.13856
chromosome 1 open reading frame 123	C1orf123	0.00909201	2.58121
chromosome 1 open reading frame 151 protein	C1ORF151	0.0324366	1.91656
chromosome 1 open reading frame 57	C1orf57	0.0461621	2.45261
chromosome 1 open reading frame 69	C1orf69	0.0452567	2.33879
chromosome 2 open reading frame 24	C2ORF24	0.0167219	-1.73709
methylmalonic aciduria (cobalamin deficiency) cbld with homocystinuria	C2orf25	0.0457831	5.07334
complement component 4a (rodgers blood group)	C4A	0.0302309	-2.44639
chromosome 7 open reading frame 64	C7ORF64	0.0241913	-2.19404
calcium binding protein 39	CAB39	0.0266704	2.18312
calcium binding protein 39	Cab39	0.0452362	1.90782
voltage-dependent l-type calcium channel subunit alpha-1c	CACNA1C	0.0431473	-2.57765
calmodulin	Calm1	0.0479556	-1.45703
gpi-anchored protein p137	Caprin1	0.0290664	1.5996
carbonyl reductase 1	Cbr1	0.0456948	7.8252
cobw domain containing protein	CBWD1	0.0437708	3.36199
coiled-coil domain containing 106	CCDC106	0.0452567	1.46622
coiled-coil domain containing 34	CCDC34	0.00982963	-2.49274
coiled-coil domain containing 44	Ccdc44	0.0389083	4.09856
coiled-coil domain containing 97	CCDC97	0.0355996	1.84344
cyclin d-type binding-protein 1	ccndbp1	0.00552766	3.907
c-c chemokine receptor type 9	CCR9	0.0160774	1.89015
cd68 molecule	CD68	0.00982963	2.33931
anaphase-promoting complex subunit cdc26	CDC26	0.0329231	3.21928
cell division cycle 2-like 1	Cdc2l1	0.0232175	-2.23057
cell division cycle 34	CDC34	0.0147445	1.59749
cell division control protein 42 homolog precursor	Cdc42	0.0322811	1.69914
cdc42 small effector 2	cdc42se2-a	0.0418568	1.70951
cdc45 cell division cycle 45-like ( cerevisiae)	cdc45l	0.034433	2.51599
cdc5 cell division cycle 5-like ( pombe)	CDC5L	0.0397245	-3.16159
cadherin epithelial	CDH1	0.0455119	-2.84671
cdk5 regulatory subunit associated protein 3	CDK5RAP3	0.0173062	2.39422
cdv3 homolog	cdv3	0.02625	-2.90055
alpha 2	Centa2	0.0498107	1.75388
centrosome-associated protein 350	CEP350	0.0324366	-1.91915
complement factor b	CFB	0.0477117	-1.60411
complement factor h1 protein	Cfh	0.00948002	-3.15824
choline dehydrogenase	CHDH	0.0347881	-4.46932
chromatin modifying protein 2a	chmp2a	0.0201676	1.90644
chordin-like 1	CHRDL2	0.0378611	3.14329
carbohydrate sulfotransferase 10	chst10	0.0270486	4.62448
cytokine induced apoptosis inhibitor 1	CIAPIN1	0.0202042	1.48242
cold-inducible rna-binding protein	CIRBP	0.0476745	1.6276
claudin 18	CLDN18	0.0497192	-8.36299
chloride intracellular channel 2	CLIC2	0.0344905	1.6866
methylosome subunit picln	CLNS1A	0.0142057	2.78628
atp-dependent clp protease atp-binding subunit clpx- mitochondrial precursor	CLPX	0.0280095	2.24586
cndp dipeptidase 2 (metallopeptidase m20 family)	Cndp2	0.0206593	-1.54508
cndp dipeptidase 2 (metallopeptidase m20 family)	CNDP2	0.0420202	-1.49996
ccr4-not transcription subunit 1	cnot1	0.028563	-2.23934
collagen type xviii alpha 1	Col18a1	0.0178414	-3.25187
coatomer protein subunit beta 1	COPB1	0.0277141	1.78133
cop9 signalosome complex subunit 6	cops6	0.0139978	2.38806
ubiquinone biosynthesis protein mitochondrial precursor	Coq9	0.00777462	2.88008
cox15 cytochrome c oxidase assembly protein	Cox15	0.0245278	2.86882
cytochrome c oxidase subunit vib isoform 1	COX6B1	0.00923909	3.07325
cytochrome c oxidase subunit viia-related mitochondrial precursor	COX7A2L	0.0245278	3.85884
cytochrome c oxidase subunit viia-related mitochondrial precursor	COX7A2L	0.00877827	3.78829
cytochrome c oxidase subunit viia-related mitochondrial precursor	COX7A2L	0.0316483	2.62893
cytoplasmic polyadenylation element binding protein 4	CPEB4	0.00909201	-1.95948
phospholipase group iva ( calcium-dependent)	cpla2	0.0431939	-1.70085
copine iii	CPNE3	0.0482524	-2.63907
carnitine palmitoyltransferase 1a	CPT1A	0.0418958	2.35478
carnitine palmitoyltransferase 1a	CPT1A	0.0377676	-1.58748
camp responsive element binding protein 3-like 3	CREB3L3	0.0331199	-2.43571
camp responsive element binding protein 3-like 3	CREB3L3	0.00813996	-2.62724
camp responsive element binding protein 3-like 3	creb3l3b	0.0330524	2.80358
cellular repressor of e1a-stimulated genes 1	CREG1	0.0498107	2.3485
cellular repressor of e1a-stimulated genes 2	Creg2	0.0347261	2.08418
crooked neck-like protein 1	CRNKL1	0.0488187	-2.36407
mu-crystallin homolog	CRYM	0.00923909	2.23231
cse1 chromosome segregation 1-like	cse1l	0.0202824	2.45008
cleavage stimulation 3 pre- subunit 77kda	Cstf3	0.01397	3.29089
cytochrome p450 aromatase	cyp19a1	0.027401	-2.52582
cytochrome family subfamily polypeptide 24	Cyp2d3	0.0232769	3.12649
novel protein cytochrome family subfamily j	CYP2J1	0.0196793	1.72675
cytochrome p450 like	CYP2U1	0.00673095	3.33131
cytochrome family subfamily polypeptide 1	CYP39A1	0.04226	2.70254
cytochrome family subfamily polypeptide 2	CYP4V2	0.00591145	2.5045
drebrin 1	DBN1	0.0246997	2.65506
drebrin-like	Dbnl	0.0232175	-1.72655
cub and lccl domain containing 2	Dcbld2	0.0271106	1.50216
dopa decarboxylase (aromatic l-amino acid decarboxylase)	DDC	0.0227234	2.31062
d-dopachrome tautomerase	Ddt	0.0227234	1.87434
dihydroorotate dehydrogenase	DHODH	0.0227234	5.85042
dehydrogenase reductase (sdr family) member 1	Dhrs1	0.0353236	2.85186
retinol dehydrogenase 5 (11-cis 9-cis)	DHRS9	0.0163652	4.67877
dihydrolipoamide dehydrogenase	DLD	0.0125026	2.14674
dihydrolipoamide s-succinyltransferase (e2 component of 2-oxo-glutarate complex)	DLST	0.0158521	-1.58141
mitochondrial import inner membrane translocase subunit tim14	dnajc19	0.0326947	1.69115
dynamin 1	DNM1	0.0315674	-1.74702
dna (cytosine-5-)-methyltransferase	DNMT1	0.0334404	-3.26809
diphthamide biosynthesis protein 2	DPH2	0.0473072	2.39476
desmoplakin	DSP	0.0201676	-3.33847
deltex 3 homolog	DTX3	0.0480847	1.67809
deltex 3-like	DTX3L	0.0414803	2.4293
e2f-associated phosphoprotein	Eapp	0.0347102	-1.88627
sphingosine-1-phosphate receptor 1	edg1	0.02625	-2.3492
eukaryotic translation elongation factor 1 alpha 1	eef1as	0.00872721	5.00135
eukaryotic translation initiation factor 1b	EIF1B	0.0347261	-1.60488
translation initiation factor eif-2b subunit alpha	EIF2B1	0.0493372	1.69799
eukaryotic translation initiation factor subunit 2 39kda	eif2b2	0.0498107	2.83419
eukaryotic translation initiation factor subunit 2 39kda	eif2b2	0.0398815	1.65541
eukaryotic translation initiation factor 3 subunit a	Eif3a	0.0325982	1.49577
eukaryotic translation initiation factor 3 subunit a	EIF3A	0.0479556	-1.59776
eukaryotic translation initiation factor 4e	EIF4E	0.0178414	-1.72987
eukaryotic translation initiation factor 4e member 3	eif4e3	0.0476745	2.20291
eukaryotic translation initiation factor 4e type 3	EIF4E3	0.0201676	2.23762
eukaryotic translation initiation factor 4e binding protein 2	EIF4EBP2	0.0324366	1.97445
elongation factor rna polymerase ii	ELL	0.0174376	-1.83358
elongation of very long chain fatty acids protein 1	ELOVL1	0.0147056	2.58204
homeobox protein emx2	EMX2	0.0444226	-2.14598
ectonucleotide pyrophosphatase phosphodiesterase 2	ENPP2	0.00788812	2.29528
ectonucleoside triphosphate diphosphohydrolase 2	ENTPD2	0.018482	3.37167
EPS8-like 2	EPS8L2	0.00945278	-2.49722
endoplasmic reticulum to nucleus signalling 1	ERN1	0.00909201	-3.68404
evi5 protein	EVI5	0.0324366	-1.64032
envoplakin	EVPL	0.0290959	-2.01234
exocyst complex component 6	EXOC6	0.0394607	-2.32307
coagulation factor x	F10	0.0141617	2.89548
coagulation factor x	F10	0.0439946	2.34384
coagulation factor vii	F7	0.00982963	2.93799
coagulation factor ix	F9	0.0318035	3.60355
coagulation factor vii	F9	0.0417649	2.28636
delta-6 fatty acyl desaturase	FADS2	0.0157227	3.58627
fas-associated factor 1	FAF1	0.0484917	-1.71815
family with sequence similarity member a	fam100a	0.0349195	2.04106
chromosome 5 open reading frame isoform cra_a	FAM114A1	0.0455119	1.92466
brca1-a complex subunit abraxas	FAM175A	0.0368331	2.05176
spindle and kinetochore-associated protein 2	FAM33A	0.0456948	1.94573
fibrillin 1	FBN1	0.0327291	-1.49318
f-box only protein 30	FBXO30	0.0420494	-4.75036
f-box protein 41	Fbxo41	0.0377875	-2.71758
f-box only protein 6	Fbxo6	0.048772	1.89185
F-box protein 9	Fbxo9	0.0245278	1.73915
f-box and wd repeat domain containing 7	FBXW7	0.0305599	-2.63444
f-box and wd repeat domain containing 9	FBXW9	0.0441267	1.46474
fumarate hydratase	fh	0.0296349	2.6131
endothelial actin-binding protein	FLNA	0.00909201	-4.91448
fibronectin 1	fn1	0.0247639	-2.09299
fn1 protein	FN1	0.0245278	-2.47249
fibronectin type iii domain-containing protein 3b	FNDC3B	0.0232769	-2.25752
forkhead box a2	foxa2	0.0380003	2.56716
fryl protein	FRYL	0.0453694	-1.856
cell division protein	FTSJ1	0.0287643	-2.16013
glucose-6-phosphatase	g6pc	0.0486708	1.90059
udp-glucose 4-epimerase	GALE	0.0320342	2.27454
udp-glucose 4-epimerase	Gale	0.0391661	1.82846
probable polypeptide n-acetylgalactosaminyltransferase 8	GALNT8	0.00923909	-2.52962
glyceraldehyde-3-phosphate dehydrogenase	GAPDH	0.0178414	5.31281
transcription factor gata-6	GATA6	0.0153534	-1.91767
gata zinc finger domain containing 2b	GATAD2B	0.01397	-4.81571
gtp cyclohydrolase 1	gch1	0.00777462	3.68936
glycine cleavage system h mitochondrial precursor	GCSH	0.0455119	1.73492
glycerophosphodiester phosphodiesterase 1	Gde1	0.0439946	3.61232
gem (nuclear organelle) associated protein 4	GEMIN4	0.0362685	2.48268
glutaredoxin-related protein 5	Glrx5	0.0328889	2.26288
novel protein glutaminase	Gls	0.0301452	5.81175
glycosyltransferase 8 domain containing 1	glt8d1	0.0171986	3.80332
guanine nucleotide binding protein (g protein) alpha inhibiting activity polypeptide 2	GNAI2	0.0208484	1.54428
guanine nucleotide-binding protein subunit beta-2-like 1	Gnb2l1	0.00552766	4.3041
golgi phosphoprotein 3 (coat-protein)	Golph3	0.0301719	2.30114
golgi reassembly stacking protein 2	Gorasp2	0.0345976	-2.09224
aspartate mitochondrial precursor	GOT2	0.0435199	1.89293
glycerol phosphate dehydrogenase mitochondrial	Gpd2	0.0239425	-1.82715
glutamate n-methyl d-aspartate-associated protein 1 (glutamate binding)	GRINA	0.00736378	-1.45087
n-methyl-d-aspartate receptor-associated isoform f	GRINA	0.0347261	3.82412
glucocorticoid receptor dna-binding factor 1	GRLF1	0.0299834	-2.31008
granulins precursor	GRN	0.0196793	2.73524
galectin-related protein	grp-B	0.0182424	1.7225
transcription initiation factor iia subunit 2	gtf2a2	0.0161994	2.59281
hydroxyacid oxidase 2	HAO2	0.00777462	5.56928
hemoglobin subunit beta-1	hbb1	0.00431959	-2.52107
hmg-box transcription factor 1	HBP1	0.0452362	2.57558
zinc c4h2 domain containing	HCA127	0.010347	1.9347
high density lipoprotein binding protein	HDLBP	0.00552766	4.73824
helicase-like transcription factor	HLTF	0.0264206	2.02406
3-hydroxy-3-methylglutaryl-coenzyme a synthase 1	HMGCS1	0.018482	-2.51012
hnf1 homeobox a	hnf1a	0.0382513	1.54199
heterogeneous nuclear ribonucleoprotein u	HNRNPU	0.00909201	-2.43147
heterogeneous nuclear ribonucleoprotein l-like	HNRPLL	0.00923909	2.68926
heat shock protein 70	hsc70	0.0134933	2.15254
heat shock cognate 70 kda protein	hsc71	0.0191915	2.26412
heat shock protein 8	hsc71	0.0125807	2.59543
heat shock protein 90kda alpha class b member 1	hsp90ab1	0.0143069	3.06583
heparan sulfate proteoglycan 2	HSPG2	0.0293145	2.58813
perlecan (heparan sulfate proteoglycan 2)	HSPG2	0.0139978	2.71144
hiv-1 tat interactive protein 30kda	HTATIP2	0.0328007	2.05335
5-hydroxytryptamine receptor 2c	HTR2C	0.0352248	-2.37659
novel protein	ICAM1	0.0480427	2.17241
isocitrate dehydrogenase 1 (nadp+) soluble	Idh1	0.0134933	2.32814
insulin-like growth factor binding protein 2	igfbp2	0.0282921	1.7272
insulin-like growth factor binding protein 2	igfbp2	0.0267187	1.52472
insulin-like growth factor binding protein 2	IGFBP2	0.00552766	3.09449
cell adhesion molecule jcam	Igsf5	0.00591145	2.32872
inhibitor of kappa light polypeptide gene enhancer in b- kinase complex-associated protein	IKBKAP	0.0382513	2.13899
inter alpha-trypsin heavy chain 4	ITIH4	0.0201676	-1.76111
inositol -triphosphate receptor 2	ITPR2	0.0452567	1.87286
janus kinase 1	jak1	0.0232175	-1.94144
jumonji domain containing 2a	JMJD2A	0.0426653	2.22163
junctophilin 2	Jph2	0.0350771	-2.2056
potassium voltage-gated isk-related member 4	KCNE4	0.0216541	-2.20505
chromosome 5 open reading frame 15	KCT2	0.0088221	-1.48523
potassium channel tetramerisation domain containing	KCTD12	0.0312638	2.99219
potassium channel tetramerisation domain containing 3	KCTD3	0.0143817	2.05282
kh-type splicing regulatory protein	Khsrp	0.01968	-2.18881
kiaa0415 gene product	KIAA0415	0.00923909	4.24306
autophagy-related protein 13	KIAA0652	0.0288864	1.54941
kiaa1737 protein	KIAA1737	0.0149735	-2.4261
kynurenine 3-monooxygenase	kmo	0.0160774	2.18237
lecithin-cholesterol acyltransferase	LCAT	0.0227167	2.55649
leucine-rich alpha-2-glycoprotein 1	LRG1	0.0196793	3.50693
low-density lipoprotein receptor-related protein 1	LRP1	0.0245023	-2.57221
low density lipoprotein receptor-related protein 5	LRP5	0.00431959	2.63962
leucine-rich repeat-containing protein 68	LRRC68	0.045587	-2.40189
large subunit gtpase 1 homolog	lsg1	0.0245278	-1.63895
lsm12 homolog ( cerevisiae)	lsm12a	0.0158521	-1.65058
u6 snrna-associated sm-like protein lsm3	Lsm3	0.0355246	2.21545
lsm domain containing 1	lsmd1	0.0446356	2.64636
latent transforming growth factor beta binding protein 1	Ltbp1	0.0287671	-1.52102
luc7-like ( cerevisiae) isoform cra_a	Luc7l	0.0352733	-2.99246
mannose-6-phosphate receptor binding protein 1	M6PRBP1	0.00777462	1.99314
mab-21-like 2	mab21l2	0.0330524	-6.91234
repressor of rna polymerase iii transcription maf1 homolog	MAF1	0.0242817	1.68952
class member 1	MAN1B1	0.021313	-1.76797
class member 1	MAN2A1	0.0171986	-1.98372
monoamine oxidase a	mao	0.033313	-3.77753
mitogen-activated protein kinase kinase 1-interacting protein 1	MAP2K1IP1	0.00788812	2.11504
mitogen-activated protein kinase kinase 4	MAP2K4	0.0296349	2.76568
mitogen-activated protein kinase 14	mapk14a	0.017813	-2.2741
membrane-associated ring finger 6	MARCH6	0.0139978	5.54306
map microtubule affinity-regulating kinase 2	MARK2	0.00909201	1.47724
mannose-binding lectin-associated serine protease-3a	MASP1	0.0264206	5.16468
microtubule associated serine threonine kinase 2	MAST2	0.0401969	-2.22904
methionine adenosyltransferase 2 subunit beta	MAT2B	0.0487672	2.5947
matrin 3	Matr3	0.0352248	-1.54253
myeloid cell leukemia sequence 1 (bcl2-related)	MCL1	0.0158521	1.92315
myeloid cell leukemia sequence 1b	MCL1	0.0201676	1.68736
malic enzyme nadp(+)- mitochondrial	ME3	0.03797	4.63437
male-enhanced antigen 1	MEA1	0.0245278	2.94144
mediator of rna polymerase ii transcription subunit 10	med10	0.0380003	2.77587
mediator of rna polymerase ii transcription subunit 10	MED10	0.0280095	3.67391
mediator of rna polymerase ii transcription subunit 10	MED10	0.01397	3.12877
mediator complex subunit 13	MED13	0.0280095	-1.87796
mediator of rna polymerase ii transcription subunit 7	med7	0.0163652	2.05142
mediator of rna polymerase ii transcription subunit 7	med7	0.0401598	1.58845
mediator of rna polymerase ii transcription subunit 7	MED7	0.0232175	2.14691
mindbomb E3 ubiquitin protein ligase 2	MIB2	0.0491777	2.94136
minpp1 protein	Minpp1	0.01397	-1.72161
myeloid leukemia factor 1	MLF1	0.0457831	1.85766
myeloid lymphoid or mixed-lineage leukemia 2	MLL2	0.0453694	-2.1469
myeloid lymphoid or mixed-lineage leukemia 3	MLL3	0.0452362	-1.72967
membrane-type-4 matrix metalloproteinase	MMP17	0.038241	2.8079
matrix metalloproteinase 20	MMP25	0.0289049	-3.40641
mps one binder kinase activator-like 2b	MOBKL2B	0.0324366	2.22233
myosin phosphatase rho interacting protein	MPRIP	0.0193279	-2.04308
mitochondrial ribosomal protein l11	Mrpl11	0.0232175	1.58833
mitochondrial ribosomal protein l19	MRPL19	0.0209585	1.48544
mitochondrial 39s ribosomal protein l33	mrpl33	0.0144367	3.08565
mitochondrial ribosomal protein l39	MRPL39	0.0407298	3.51952
mitochondrial ribosomal protein s9	MRPS9	0.0253922	4.20963
membrane-spanning 4-domains subfamily a member 4a	MS4A4A	0.0131261	1.92547
male-specific lethal 1 homolog	MSL1	0.0174376	1.80745
male-specific lethal 1 homolog	MSL1	0.0362504	-2.40857
cytochrome c oxidase subunit iii	mt-co3	0.0476653	-2.65312
methylenetetrahydrofolate dehydrogenase (nadp+ dependent) methenyltetrahydrofolate formyltetrahydrofolate synthetase	Mthfd1	0.0328889	1.85111
myosin light polypeptide 6	Myl6	0.00909201	2.21298
ngfi-a binding protein 2	Nab2	0.0468178	-1.72628
n-acyl-phosphatidylethanolamine-hydrolyzing phospholipase d	NAPEPLD	0.0268466	2.50441
next to brca1 gene 1 protein	NBR1	0.0288864	-2.20899
neutral cholesterol ester hydrolase 1	NCEH1	0.0227234	2.5673
nucleolin	NCL	0.0123466	2.2589
nadh dehydrogenase 1 alpha 9kda	Ndufa3	0.00909201	1.80238
nadh dehydrogenase 1 alpha 9kda	Ndufa3	0.0121131	1.74255
nadh dehydrogenase fe-s protein 49kda (nadh-coenzyme q reductase)	NDUFS2	0.0171986	4.81716
nadh dehydrogenase iron-sulfur protein mitochondrial precursor	NDUFS6	0.0178185	-2.95047
nedd8 precursor	Nedd8	0.0160774	1.94627
eif4e binding protein	ngdn	0.043378	2.20054
non imprinted in prader-willi angelman syndrome 2	NIPA2	0.0145524	3.44039
60s ribosomal export protein nmd3	nmd3	0.0131869	18.5204
nicotinamide nucleotide transhydrogenase	NNT	0.0061851	-1.76185
purine nucleoside phosphorylase	Np	0.0227234	25.2994
natriuretic peptide receptor a guanylate cyclase a (atrionatriuretic peptide receptor a)	npr2	0.0232175	1.85818
nad h quinone 1	Nqo1	0.00982963	5.10224
bile acid receptor	NR1H4	0.0220073	2.59512
nuclear receptor subfamily group member 2	NR5A2	0.00796787	2.42166
hmp19 protein	NSG2	0.00431959	2.54389
nucleobindin 1	Nucb1	0.0395544	1.53118
nuclear casein kinase and cyclin-dependent kinase substrate 1	Nucks1	0.0220073	-2.45294
loc616332 protein	Nudt8	0.0167243	2.09362
nuclear protein 1	NUPR1	0.0350393	1.83505
ornithine aminotransferase	OAT	0.0380003	3.4317
ornithine decarboxylase antizyme 1	OAZ1	0.0149735	2.25475
ornithine decarboxylase antizyme	oaz2	0.044966	1.72663
opiate receptor-like 1	Oprl1	0.0244894	2.26665
orai calcium release-activated calcium modulator 1	orai1	0.01397	1.46046
oxysterol binding protein 2	OSBP	0.0202042	1.56426
organic solute transporter alpha	osta	0.021474	5.01815
otoraplin	Otor	0.0396086	2.78393
prolyl 4- beta polypeptide	P4HB	0.0139978	3.01727
zgc:136472 protein	P4HB	0.0232175	1.72635
protein kinase c and casein kinase substrate in neurons 3	Pacsin3	0.0344905	2.06036
pak1 interacting protein 1	pak1ip1	0.0455779	2.17188
serine threonine-protein kinase pak 2	PAK2	0.0308165	-2.05489
a kinase anchor protein 2	Palm2	0.0389376	-2.20393
programmed cell death 6 interacting protein	PDCD6IP	0.0475032	-1.66359
phosducin-like 3	pdcl3	0.0377875	1.85612
phosducin-like protein 3	PDCL3	0.0457831	1.68434
parkinson disease 7 domain containing 1	pddc1	0.0386444	1.69779
pdia4 protein	Pdia4	0.0475591	2.36198
period homolog 1	Per1	0.00746515	2.59717
peroxisomal biogenesis factor 7	Pex7	0.0280095	1.88789
N-acetylmuramoyl-L-alanine amidase	PGLYRP2	0.00872721	2.03201
peptidoglycan recognition protein ii	Pglyrp2	0.0142057	3.70095
phosphorylated adapter rna export protein	PHAX	0.0288864	-2.11527
phytanoyl- dioxygenase domain containing 1	phyhd1	0.0411443	3.37283
phosphatidylinositol-binding clathrin assembly protein	Picalm	0.0101174	-2.74928
phosphatidylinositol glycan anchor class m	Pigm	0.0397245	6.16327
phosphatidylinositol-3-phosphate phosphatidylinositol 5- type iii isoform 2 isoform 1	PIP5K3	0.0194815	1.57202
pipecolic acid oxidase	PIPOX	0.0360596	3.95448
procollagen- 2-oxoglutarate 5-dioxygenase 2	PLOD2	0.0343953	-2.00028
proline-rich nuclear receptor coactivator 2	PNRC2	0.0277205	-2.01404
polymerase (dna directed) lambda	POLL	0.0344905	2.28482
dna-directed rna polymerases and iii subunit rpabc2	POLR2F	0.0201676	2.34753
polymerase ii (dna directed) polypeptide	POLR2I	0.0318572	1.74415
polymerase ii (dna directed) polypeptide	POLR2I	0.02625	1.54705
phosphatidic acid phosphatase type 2b	Ppap2b	0.00591145	2.80039
serine threonine-protein phosphatase pp1-beta catalytic subunit	ppp1cb	0.0245278	1.52697
serine threonine-protein phosphatase 4 regulatory subunit 1	PPP4R1	0.0245278	1.54569
polyglutamine binding protein 1	PQBP1	0.0227167	1.47476
peroxiredoxin 2	PRDX2	0.0178414	5.31999
thioredoxin-dependent peroxide mitochondrial precursor	Prdx3	0.0254326	2.89703
perforin 1 (pore forming protein)	PRF1	0.0241734	2.05278
protein camp- beta	Prkacb	0.0245278	1.68167
protein amp- gamma 1 non-catalytic subunit	PRKAG1	0.0232175	-1.6107
protein arginine n-methyltransferase 8	PRMT8	0.0382513	2.20813
protein arginine n-methyltransferase 8	PRMT8	0.0384749	2.16991
protein c (inactivator of coagulation factors va and viiia)	PROC	0.0352733	2.36585
phosphoribosyl pyrophosphate synthetase 2	PRPS2	0.0202824	2.6802
phosphoribosyl pyrophosphate synthetase-associated protein 1	PRPSAP1	0.0459128	1.50948
inactive serine protease 35 precursor	Prss35	0.017947	-2.21469
presenilin 2 (alzheimer disease 4)	PSEN2	0.0296349	2.1101
proteasome ( macropain) alpha 4	Psma4	0.0366816	1.8397
proteasome ( macropain) beta type 3	psmb3	0.0482524	-1.6052
proteasome ( macropain) 26s non- 13	PSMD13	0.0452567	1.71122
proline-serine-threonine phosphatase-interacting protein 1	PSTPIP1	0.044966	-1.64894
polypyrimidine tract binding protein 1	PTBP1	0.0254326	-1.69133
prostaglandin e2 receptor ep2 subtype	PTGER2	0.0413462	1.54316
protein tyrosine phosphatase-like a domain containing 2	ptplad2	0.0245801	-1.70222
protein tyrosine non-receptor type 12	PTPN12	0.0476745	-3.84756
protein tyrosine receptor f	PTPRF	0.0265258	1.7399
6-pyruvoyl-tetrahydropterin synthase	pts	0.0357432	1.56911
pyrroline-5-carboxylate reductase-like	pycrl	0.0377875	1.74587
liver glycogen phosphorylase	PYGM	0.00982963	1.70356
dihydropteridine reductase	QDPR	0.0418568	1.51407
quinoid dihydropteridine reductase	QDPR	0.0431939	1.51978
quinolinate phosphoribosyltransferase	QPRT	0.0347881	1.83557
sulfhydryl oxidase 1	QSOX1	0.0118295	2.15983
member ras oncogene family	RAB11A	0.0233189	1.70322
rab11 family interacting protein 1 (class i)	RAB11FIP1	0.0199325	3.40317
member ras oncogene family	Rab13	0.00982963	2.17443
rab3 gtpase-activating protein non-catalytic subunit	RAB3GAP2	0.0125399	-2.056
member ras oncogene family	Rab8a	0.0457831	2.14405
double-strand-break repair protein rad21 homolog	RAD21	0.0482524	1.75757
rad23 homolog b ( cerevisiae)	RAD23A	0.0462022	-1.93605
uv excision repair protein rad23 homolog b	RAD23B	0.0446356	-3.05757
ran binding protein 5	RANBP5	0.0352248	-2.5033
member of ras oncogene family	Rap1b	0.0141966	2.26309
-type and c3hc4-type zinc finger containing 1	Rbck1	0.0315979	-1.94942
rna binding motif protein 25	RBM25	0.0345976	-1.80367
methylmalonic aciduria (cobalamin deficiency) cbld with homocystinuria	RCJMB04_9n6	0.0245278	1.82096
rest corepressor 3	Rcor3	0.0496523	-1.77647
negative elongation factor e	RDBP	0.0255307	1.98307
rd rna binding protein	RDBP	0.0278781	1.62439
short chain dehydrogenase reductase family member 5	Rdhe2	0.0154795	3.3153
villin 2	RDX	0.02837	-2.3737
rft1 homolog	rft1	0.0343953	1.90608
somatostatin receptor type 1 (srif-2)	RHO	0.0476745	1.86949
ras homolog gene member f	RHOF	0.0125807	1.77866
resistance to inhibitors of cholinesterase 8 homolog b ( elegans)	ric8b	0.0300918	-1.89976
c19orf2 protein	RMP	0.0125026	-1.96003
ring finger protein 121	RNF121	0.0159936	2.0452
ring finger protein 13	RNF13	0.0309932	-1.70068
ring finger protein 7	Rnf7	0.0241131	2.44322
rho-associated protein kinase 2	ROCK2	0.0398929	2.80885
replication protein a 70 kda dna-binding subunit	RPA1	0.0142057	-2.43408
rpa interacting protein	rpain-A	0.0280095	1.85137
60s ribosomal protein l10	Rpl10	0.0232175	1.52563
ribosomal protein l18	rpl18	0.0202042	2.29438
60s acidic ribosomal protein p0	RPLP0	0.00788812	4.48006
ribonuclease p 21kda subunit	RPP21	0.0357432	1.5511
40s ribosomal protein s11	rps11	0.0460282	-1.89053
ribosomal protein s15a	RPS15A	0.00777462	1.67792
40s ribosomal protein s19	rps19	0.0453694	-2.33381
40s ribosomal protein s20	Rps20	0.0125026	1.6725
ribosomal protein s3a	rps3a	0.00552766	2.81732
ribosomal protein s3a	rps3a	0.00431959	2.77267
ribosomal protein s6 kinase-like 1	RPS6KL1	0.0261731	1.45256
ribosome binding protein 1 homolog 180kda	RRBP1	0.0198979	3.74107
-like 1	Ruvbl1	0.0171612	8.87755
ribosome maturation protein sbds	SBDS	0.0347261	1.68759
scrapie responsive protein 1	Scrg1	0.0411443	5.64366
succinate dehydrogenase subunit flavoprotein	SDHA	0.0199263	3.84107
succinate dehydrogenase cytochrome b560 mitochondrial precursor	SDHC	0.0242817	2.73637
succinate dehydrogenase subunit integral membrane protein	SDHD	0.00982963	2.7541
protein transport protein sec23a	SEC23A	0.0166296	3.87686
sec23 homolog b ( cerevisiae)	SEC23A	0.0139978	1.79569
sec24 related gene member d ( cerevisiae)	SEC24D	0.0198579	-2.3952
sec61 beta subunit	SEC61B	0.00734736	3.43452
selenoprotein s	sels	0.00777462	2.73081
sentrin-specific protease 2	SENP2	0.0431939	1.47002
selenoprotein p precursor	sepp1a	0.0202824	-1.68461
selenoprotein p	sepp1b	0.0433977	1.70856
septin 7	SEPT7	0.0167219	-1.56704
intracellular hyaluronan-binding protein 4	Serbp1	0.0268466	1.65673
heparin cofactor ii	SERPIND1	0.0171986	1.95909
alpha-2-antiplasmin precursor	Serpinf2	0.0381648	1.76391
splicing factor 3b subunit 5	SF3B5	0.0241817	2.2177
scm-like with four mbt domains 2	SFMBT2	0.0238019	3.29475
secreted frizzled-related protein 2	Sfrp2	0.0232175	2.81649
splicing arginine serine-rich 2	SFRS2	0.0428285	2.54395
membrane protein	Sgs4	0.0201676	1.46285
sh3-domain grb2-like 2	SH3GL2	0.048772	-1.53689
leucine rich repeat containing 68	si:ch211-234g24,1	0.0324366	-3.39053
tetratricopeptide repeat domain 38	si:ch211-249g22,2	0.0336035	2.22528
c12orf31 homolog	si:dkey-9a20,7	0.0256539	1.69919
nad-dependent deacetylase sirtuin-2	SIRT2	0.0118787	1.90513
monocarboxylate transporter 1	SLC16A1	0.0288864	2.17684
monocarboxylate transporter 10	slc16a10	0.0495053	2.57073
solute carrier family 25 (carnitine acylcarnitine translocase) member 20	SLC25A20	0.0232175	3.03828
solute carrier family member 27	SLC25A27	0.0340487	1.49995
solute carrier family member 36	slc25a36	0.0334404	-1.58624
adp atp translocase 2	Slc25a5	0.0268466	1.45785
very long-chain acyl- synthetase	SLC27A2	0.0146451	3.64812
solute carrier family 2 (facilitated glucose transporter) member 2	SLC2A2	0.0158521	3.01829
solute carrier family 2 (facilitated glucose transporter) member 2	SLC2A2	0.00909201	2.28704
solute carrier family member c1	SLC35C1	0.0380003	2.1096
solute carrier family 40 (iron-regulated transporter) member 1	SLC40A1	0.0327291	-2.29565
solute carrier family 4 (anion exchanger) member adaptor protein	SLC4A1AP	0.0452298	-3.40918
solute carrier family 5 (choline transporter) member 7	SLC5A7	0.0277205	1.85647
orphan sodium- and chloride-dependent neurotransmitter transporter ntt4	SLC6A17	0.0229246	2.27821
solute carrier family member 6 opposite strand	slc7a6os	0.0455119	1.49758
slco1b3 protein	SLCO1B3	0.0395544	-1.75286
solute carrier organic anion transporter member 1c1 (solute carrier family member 14) (organic anion transporter f) (oatp-f) (organic anion transporting polypeptide 14) (organic anion transporter polypeptide related protein iso	SLCO1C1	0.0488187	2.09365
small nuclear rna activating polypeptide 45kda	SNAPC2	0.0383731	-2.48721
sorting nexin 12	SNX12	0.0343953	2.46175
sorting nexin 25	SNX25	0.0493733	4.74972
sorbitol dehydrogenase	SORD	0.01968	3.72765
son of sevenless homolog 1	SOS1	0.0202926	-1.83479
sry-box containing gene 8	sox8	0.0280095	-1.9888
spermatogenesis-associated protein 2	SPATA2	0.0420372	1.55615
spermatogenesis serine-rich 2	Spats2	0.0324366	-2.12532
spg7 protein	Spg7	0.0298425	1.64631
sprouty homolog antagonist of fgf signaling	SPRY1	0.0476653	1.67843
spna2 protein	SPTAN1	0.0438178	-2.04915
srrm2 protein	SRRM2	0.0101174	1.67634
single-stranded dna binding protein 1	Ssbp1	0.0127847	2.12553
hsc70-interacting protein	ST13	0.0393574	-2.40958
st3 beta-galactoside alpha- -sialyltransferase 4	St3gal4	0.0422716	2.0374
start domain containing 3	stard3	0.0112703	2.76496
genethonin 1	STBD1	0.0288864	2.8527
stathmin	STMN1	0.0437708	-1.48509
novel protein	STRAD	0.0306178	2.3649
calmodulin binding protein 3	Strn3	0.0431939	-1.58165
serine threonine tyrosine kinase 1	STYK1	0.0359754	5.92216
activated rna polymerase ii transcriptional coactivator p15	SUB1	0.0137535	1.70691
sin3 histone deacetylase corepressor complex component sds3	SUDS3	0.0431939	-1.79748
sulfotransferase family cytosolic 2b member 1	SULT2B1	0.0388715	3.87504
small ubiquitin-related modifier 1 precursor	sumo1	0.0389376	1.68373
small ubiquitin-related modifier 3 precursor	SUMO3	0.0476745	1.47902
surfeit locus protein 1	SURF1	0.0177792	1.60557
sushi domain containing 2	SUSD2	0.0243093	3.52598
sushi domain containing 2	SUSD2	0.0376653	1.79557
transcriptional adapter 1	TADA1	0.0495053	-2.10095
transcription initiation factor tfiid subunit 13	TAF13	0.0487531	2.78006
transcription initiation factor tfiid subunit 13	TAF13	0.0139978	2.55045
dnase domain containing 3	Tatdn3	0.0347881	2.13772
tax1-binding protein 1 homolog isoform 1	tax1bp1	0.0349752	-1.54103
transposase-like	tc1a	0.0255307	1.56367
transcription elongation factor b polypeptide 2	Tceb2	0.0245278	3.17452
transcription elongation factor b polypeptide 2	TCEB2	0.0265258	2.13508
hmg-box transcription factor tcf-3	tcf7l1a	0.0245023	-1.66472
tryptophan -dioxygenase	tdo2	0.0395544	2.21632
tenc1 protein	TENC1	0.0171986	3.4356
pol polyprotein	Tf2-11	0.012071	-2.42868
trk-fused gene	TFG	0.0324366	1.66949
thyroid hormone receptor associated protein 3	THRAP3	0.0308561	-2.15322
mitochondrial import inner membrane translocase subunit tim17-a	TIMM17A	0.018482	2.49106
transketolase	TKT	0.0443182	1.49537
transmembrane bax inhibitor motif containing 4	Tmbim4	0.028563	1.86006
testis enhanced gene transcript (bax inhibitor 1)	TMBIM6	0.00982963	2.27435
transmembrane and coiled-coil domains 6	TMCO6	0.0439946	3.48554
transmembrane emp24 domain trafficking protein 2	TMED2	0.0349752	2.15687
transmembrane emp24 protein transport domain containing 7	TMED7	0.0219094	2.45542
transmembrane emp24 protein transport domain containing 7	TMED7	0.00813996	2.87148
transmembrane protein 15	TMEM15	0.0191264	-1.45497
transmembrane protein 19	TMEM19	0.0199263	2.89752
transmembrane protein 19	tmem19	0.0387292	1.51306
transmembrane and tetratricopeptide repeat containing 2	tmtc2	0.0382513	-2.90575
transmembrane and ubiquitin-like domain containing 2	TMUB2	0.0428247	-2.92985
tumor necrosis alpha-induced protein 1	TNFAIP1	0.0277205	2.63032
tnfaip3 interacting protein 1	TNIP1	0.0150391	1.86791
mitochondrial import receptor subunit tom7 homolog	Tomm7	0.0318821	1.57681
tumor protein p53-inducible nuclear protein 2	TP53INP2	0.01397	2.96161
tumor protein d52-like 1	TPD52L1	0.0388817	-4.57406
triosephosphate isomerase	TPI1	0.00872721	4.38952
triosephosphate isomerase	tpi1	0.0246997	1.67638
translationally-controlled tumor protein	tpt1	0.0336035	1.62326
domain containing	TRABD	0.0377875	2.18246
trab domain-containing protein	TRABD	0.0270486	1.99728
tripartite motif-containing 25	TRIM25	0.0227234	-2.03789
thyroid hormone receptor interactor 12 isoform 3	TRIP12	0.0181765	1.95918
thyroid hormone receptor interactor 12 isoform 3	TRIP12	0.0343953	1.76051
trna selenocysteine 1-associated protein 1	TRNAU1AP	0.00923909	2.9049
transient receptor potential cation subfamily member 7	Trpm7	0.0174376	-2.02748
trna selenocysteine 1 associated protein 1	TRSPAP1	0.0385326	3.48434
tsukushi small leucine rich proteoglycan homolog (Xenopus laevis)	tsku	0.0151086	3.2243
tetraspanin 3	TSPAN3	0.048772	1.74388
tetraspanin 33	Tspan33	0.0143017	4.77989
20s rrna homolog	tsr1	0.00973536	-2.14616
protein tssc4	TSSC4	0.0378932	3.30714
tetratricopeptide repeat domain 19	TTC19	0.0279608	3.83033
alpha 1b	TUBA1B	0.0125026	2.37729
tumor suppressor candidate 4	Tusc4	0.0319357	-2.43809
thioredoxin 2	TXN2	0.0335882	1.51514
thioredoxin domain containing 4 (endoplasmic reticulum)	TXNDC4	0.0227234	-1.6576
u2 small nuclear ribonucleoprotein auxiliary factor 2	U2af2	0.01397	-3.09955
ubiquitin-conjugating enzyme e2 d2	Ube2d2	0.0150354	-2.55584
ubiquitin-conjugating enzyme e2 e1	UBE2E1	0.0410462	2.24265
ubiquitin protein ligase e3 component n-recognin 2	UBR2	0.0420494	-1.70238
ubiquitin protein ligase e3 component n-recognin 4	UBR4	0.00982963	-2.44926
ubr4 protein	Ubr4	0.00813996	1.71126
udp-glucose pyrophosphorylase 2	UGP2	0.0123057	4.35577
udp-glucose pyrophosphorylase 2	UGP2	0.0206593	3.93794
udp glucuronosyltransferase 1 family b	Ugt1	0.0120356	6.5515
udp glucuronosyltransferase 2 polypeptide a2	Ugt1	0.0376251	4.75429
udp glucuronosyltransferase 2 polypeptide a3	Ugt1	0.0250128	6.62316
udp glucuronosyltransferase 2 polypeptide a3	Ugt1	0.0178414	4.18645
udp glucuronosyltransferase 2 polypeptide a3	Ugt1	0.0336035	2.13072
udp glucuronosyltransferase 2 polypeptide a3	UGT2A1	0.0344968	10.0696
udp glycosyltransferase 2 polypeptide a1	UGT2A1	0.0388817	3.791
udp glucuronosyltransferase 5 family polypeptide b4	UGT5B4	0.0160774	4.85799
cytochrome b-c1 complex subunit 10	Uqcr	0.0301452	2.75255
upstream transcription factor 1	usf1	0.0280095	2.67324
universal stress protein	USP	0.0246997	-1.95633
usp39 protein	USP39	0.0352733	-1.86868
ubiquitin specific protease 48	Usp48	0.0265013	-1.67037
ubiquitin specific protease 48	Usp48	0.0476745	-2.25305
ubiquitin specific peptidase 49	Usp49	0.0498107	-2.7284
ubiquitin specific peptidase 7 (herpes virus-associated)	USP7	0.0480427	-1.72554
vitamin d receptor a	VDR	0.033313	-3.13969
vascular endothelial growth factor a	VEGFA	0.0496692	1.60401
vacuolar protein-sorting-associated protein 25	VPS25	0.0458707	1.79296
vacuolar protein sorting 37c	VPS37C	0.046002	1.79057
vacuolar protein sorting 4b	Vps4b	0.0349195	-2.40009
cg10144-pa isoform 2	VPS8	0.0487672	1.81327
was protein member 2	WASF2	0.0220073	-2.69137
wd repeat domain 41	WDR41	0.0301719	1.52483
wd repeat domain 73	wdr73	0.0422645	2.2624
wnt1 inducible signaling pathway protein 1	Wisp1	0.0439321	3.00244
ww domain containing e3 ubiquitin protein ligase 2	WWP2	0.0412241	1.5206
x-box binding protein 1	Xbp1	0.0232175	5.0862
xanthine dehydrogenase oxidase	XDH	0.0330524	-3.53993
xylosyltransferase ii	XYLT2	0.0428453	-2.37453
protein yipf3	YIPF3	0.0198979	5.07205
yip1 domain member 3	yipf3	0.0290991	2.98229
yip1 domain member 3	yipf3	0.0196793	1.64189
yth domain member 1	Ythdf1	0.0139978	6.43126
yth domain member 2	YTHDF2	0.011542	1.9306
tyrosine 3-monooxygenase tryptophan 5-monooxygenase activation epsilon polypeptide	YWHAE	0.0493733	1.75742
zinc binding alcohol domain containing 2	Zadh2	0.00909201	3.2577
zinc finger bed domain-containing protein 5	ZBED5	0.0457831	-1.96545
zinc cchc domain containing 9	ZCCHC9	0.0265546	2.28504
zinc finger cchc-type and rna binding motif 1	ZCRB1	0.0139978	1.86718
membrane-associated dhhc5 zinc finger protein	ZDHHC5	0.0280095	-2.18752
an1-type zinc finger protein 5	ZFAND5	0.0243426	2.35677
zinc finger rna binding protein	ZFR	0.0176409	-1.63143
zinc fingers and homeoboxes 2	ZHX2	0.0350771	-1.61757
zinc finger protein 135	ZNF135	0.0153534	-2.40553
zinc finger protein 16	ZNF16	0.0125026	2.54352
zinc finger protein 426-like	ZNF160	0.0266704	1.64683
zinc finger protein 791	ZNF791	0.0344905	2.42819
zinc finger protein 135	ZNF93	0.0496523	-1.91958
zinc zz-type containing 3	ZZZ3	0.0493372	1.70318
31753 COG1565		0.0243116	-2.33894
39s ribosomal protein mitochondrial precursor		0.0120356	3.93224
39s ribosomal protein mitochondrial precursor		0.0178414	2.53857
3-oxoacyl-		0.032837	2.6751
5-formyltetrahydrofolate cyclo-ligase-like		0.0324366	2.32437
6-phosphofructo-2-kinase fructose biphosphatase 1		0.038241	1.95105
abcc3 protein		0.044915	1.86843
acyl- wax alcohol acyltransferase 1		0.0208484	5.10886
adam metallopeptidase with thrombospondin type 1 13		0.0106096	3.45463
agap012161- partial		0.0395544	-1.71365
aminoglycoside phosphotransferase domain-containing protein 1-like		0.0352248	2.00578
asparagine-linked glycosylation 13 homolog ( cerevisiae)		0.0249776	2.2146
autophagy-related protein 13-like		0.0498107	1.56455
b-cell translocation gene anti-proliferative		0.0142057	1.54952
beta- -galactosyltransferase 5		0.0381342	-2.89328
bloom syndrome helicase		0.0479556	-1.66932
brf1 subunit of rna polymerase iii transcription initiation factor iiib		0.0301719	-1.66231
bromodomain adjacent to zinc finger 1b-like		0.0334404	-2.07189
bsd domain-containing protein 1-like isoform 4		0.0319478	1.65005
camp-dependent protein kinase catalytic subunit		0.0375987	-2.31646
carbohydrate kinase domain containing-like		0.00752667	-1.75861
ccz1 vacuolar protein trafficking and biogenesis associated homolog		0.0487307	2.32939
centrosomal protein of 78 kda		0.0395544	-2.38058
cg2794 cg2794-pa		0.0382513	3.20252
chromodomain-helicase-dna-binding protein 9-like		0.0247639	-1.8257
chronic lymphocytic leukemia deletion region gene 6 protein homolog		0.0301452	2.50379
cox11 cytochrome c oxidase assembly protein		0.0225779	1.47832
cox16-like protein c14orf112 mitochondrial precursor		0.00872721	2.24571
c-type mbl-2 protein		0.0109446	-1.86327
cytochrome c oxidase subunit va precursor		0.044538	1.55521
cytochrome c oxidase subunit viia-related mitochondrial precursor		0.0413462	2.32839
cytochrome family subfamily polypeptide 24		0.018482	2.28806
cytotoxic granule-associated rna binding protein 1		0.021474	2.27077
dehydrogenase reductase sdr family member 11 precursor		0.0170183	1.78116
dehydrogenase reductase sdr family member 13 precursor		0.0149806	3.59259
dkfzp459i2211 protein		0.0154316	2.72604
DNA polymerase III subunits gamma and tau		0.0200108	1.7427
doublesex- and mab-3-related transcription factor a2		0.0410269	-2.13571
e3 ubiquitin-protein ligase trim50-like		0.0232175	-2.10566
ectonucleoside triphosphate diphosphohydrolase 6 ( function)		0.0129658	1.93677
embryonal fyn-associated substrate-like isoform 2		0.0161994	1.69079
enhancer of yellow 2 transcription factor homolog		0.0232175	1.82549
enolase b		0.0388817	1.57049
erythrocyte protein band -like 2		0.0264206	-2.70318
eukaryotic translation initiation factor gamma 1		0.0139978	-2.10316
extensin precursor		0.0300918	-3.90065
FAM105B [Salmo salar]		0.0209758	2.11581
family with sequence similarity member b		0.0391661	3.10765
fast myotomal muscle actin 2		0.0131869	1.95057
Filamenthead		0.0382513	-2.14393
fimbriae-associated protein fap1		0.00923909	-2.42653
fructose-bisphosphate aldolase c-b		0.0498107	-2.63056
general transcription factor polypeptide beta 34kda		0.0116832	2.84084
high-affinity zinc transporter periplasmic component		0.0444226	1.53256
histone h2a type 1-like		0.0325305	-2.80091
homeobox protein 3aa		0.0142057	2.93475
hypothetical loc792613		0.00431959	1.62948
hypothetical protein BMQ_1204 [Bacillus megaterium QM B1551]		0.0290959	1.7099
hypothetical protein EAI_02648 [Harpegnathos saltator]		0.0368868	4.35609
hypothetical protein NEMVEDRAFT_v1g5295 [Nematostella vectensis]		0.0202824	2.76559
hypothetical protein SORBIDRAFT_02g040730 [Sorghum bicolor]		0.02625	-1.48639
im:7147241 protein		0.0356783	3.10653
imap family member 4-like		0.0413462	2.45688
internalin protein		0.0280095	1.93949
kininogen-1 precursor		0.0232175	1.68148
laminin b2		0.02625	2.34071
laminin subunit gamma-1 precursor		0.0449024	-1.84629
loc563100 protein		0.021313	2.68345
long-chain-fatty-acid-- ligase acsbg2		0.0484867	-2.37244
low density lipo protein 1b (deleted in tumors)		0.0493733	-2.09557
malate synthase		0.0199263	3.57067
matrin-3 isoform 2		0.00872721	2.38177
membrane-type matrix metalloproteinase		0.0171986	-2.41084
merozoite surface protein cmz-8		0.0270219	1.94299
mflj00348 protein		0.0254326	-1.7553
multiple myeloma tumor-associated protein 2 homolog		0.0301452	2.70559
myb-related transcription partner of profilin		0.0117902	6.1534
myeloid lymphoid or mixed-lineage leukemia (trithorax drosophila) translocated 4		0.01397	-1.98653
myeloid lymphoid or mixed-lineage leukemia (trithorax drosophila) translocated 4		0.0232175	-2.11485
myosin regulatory light chain ventricular cardiac muscle isoform		0.0496523	-2.36201
nif3l1 protein		0.00982963	-2.04495
nlr card domain containing 3		0.0438165	4.16972
nlr card domain containing 3		0.0178185	2.27271
novel protein (zgc:153157)		0.0315674	-1.90646
novel protein cytochrome family subfamily j		0.0164842	1.88293
novel protein human and mouse lipoxygenase homology domains 1		0.0470923	-1.6372
novel protein human and mouse poliovirus receptor-related 3		0.0357432	-1.66457
novel protein vertebrate valosin-containing protein		0.0413758	1.60032
nuclear factor of kappa light polypeptide gene enhancer in b-cells inhibitor-like 1-like		0.00591145	-2.44267
nuclear receptor co-repressor isoform cra_b		0.048772	-3.17854
Nucleoside-diphosphate-sugar pyrophosphorylase		0.0268466	3.08805
oocyte zinc finger protein 20		0.0401969	1.54871
oxysterol binding 8		0.0498107	-3.51874
parkinson disease 7 domain-containing protein 1 precursor		0.0413462	1.62594
pcdh12 protein		0.0247639	-2.49834
pds5-like protein		0.0387292	-1.57226
phosphatidylinositol-5-phosphate 4- type alpha		0.0347881	1.84989
pla2g15 protein		0.0232175	1.94976
plectin-6		0.0348129	1.70442
pleiotrophic factor-alpha-2 precursor		0.045587	-1.4671
predicted protein [Nematostella vectensis]		0.0452567	-2.34942
PREDICTED: hypothetical protein [Danio rerio]		0.0143817	-2.17368
PREDICTED: hypothetical protein [Danio rerio]		0.0355996	-2.40146
PREDICTED: hypothetical protein [Homo sapiens]		0.0347309	-2.49328
PREDICTED: hypothetical protein LOC100488659 [Xenopus (Silurana) tropicalis]		0.0199263	-2.22847
PREDICTED: hypothetical protein LOC326091 [Danio rerio]		0.0277205	-1.63502
PREDICTED: si:ch211-156j22,4 [Danio rerio]		0.048772	-2.29631
pre-mrna splicing factor rna		0.0202824	-2.05863
probable e3 ubiquitin-protein ligase trip12-like		0.0425565	1.85486
protein fam105b-like		0.0142057	1.88763
protein tyrosine receptor a isoform 1		0.0411443	-1.89039
protein vprbp-like		0.0411443	-2.23101
protocadherin 2 gamma 29		0.0229246	3.39254
ptprf interacting protein binding protein 1 isoform 1		0.0247639	-2.32825
ral gef with ph domain and sh3 binding motif isoform cra_a		0.00591145	1.67386
rapunzel 4		0.0171986	1.6316
ras homolog gene member ub		0.0393176	-2.34269
-related lipid transfer domain containing 13		0.0244894	2.05594
retrotransposon-like family member (retr-1)-like		0.0452567	-2.01722
rhamnose-binding lectin		0.00909201	4.82861
ribosomal protein x-linked		0.0180803	3.34813
rpe-spondin precursor		0.0301452	2.07857
secreted gel-forming mucin		0.0156505	2.44998
serglycin precursor		0.035797	2.2488
si:dkey- -like		0.0249046	1.86401
signal cub egf-like 1		0.021474	2.65599
single-stranded dna-binding mitochondrial precursor		0.0131261	2.41141
sjchgc07766 protein		0.0287671	5.32433
sjchgc09827 protein		0.0147847	1.47728
small ubiquitin-related modifier 3 precursor		0.00591145	2.6225
solute carrier family member 2 (monocarboxylic acid transporter 8)		0.0232175	-2.20453
spef2_rat ame: full=sperm flagellar protein 2 ame: full=protein kpl2		0.0448434	2.6101
succinate dehydrogenase		0.0120356	3.32023
succinate dehydrogenase		0.0178414	2.00773
swi snf matrix actin dependent regulator of subfamily member 4		0.0280095	1.86509
t-cell receptor alpha chain v region ctl-f3 precursor		0.0380003	3.3057
temporarily assigned gene name family member (tag-163)-like		0.02625	-2.14703
thermosome alpha subunit		0.0410269	-2.3693
transforming protein precursor		0.0160774	2.39772
transforming protein precursor		0.0455119	2.20584
transforming protein precursor		0.0164842	1.82891
transmembrane protein c1orf78 homolog		0.0476745	3.08565
transposable element tcb1 transposase		0.0117909	2.99294
triple helix repeat-containing collagen		0.0482524	1.98903
type alpha 3-like isoform 4		0.0202042	-2.10629
ubiquinol-cytochrome c rieske iron-sulfur polypeptide 1		0.0057788	1.92621
ubqln1 protein		0.0280095	2.63589
udp glucuronosyltransferase 1 family polypeptide a3 precursor		0.0261731	4.98378
udp glucuronosyltransferase 1 family polypeptide b7 short isoform		0.0246997	3.36336
udp-glucuronosyltransferase 2a1-like		0.00777462	4.26549
udp-glucuronosyltransferase 2a1-like		0.0201676	2.22589
unc-51-like kinase 1 ( elegans)		0.0245278	-1.86898
UNKNOWN		0.00552766	5.30385
UNKNOWN		0.00909201	3.50061
UNKNOWN		0.0403919	3.00229
UNKNOWN		0.0484917	2.675
UNKNOWN		0.0195725	2.65513
UNKNOWN		0.0382513	1.88812
UNKNOWN		0.0198979	1.74286
UNKNOWN		0.044538	1.71249
UNKNOWN		0.0330524	1.54601
UNKNOWN		0.01397	1.50072
UNKNOWN		0.0208484	-1.45821
UNKNOWN		0.0289049	-1.50639
UNKNOWN		0.02625	-1.56132
UNKNOWN		0.0220073	-1.60792
UNKNOWN		0.0382513	-1.69317
UNKNOWN		0.0498107	-1.74925
UNKNOWN		0.0200108	-1.87696
UNKNOWN		0.0158521	-1.97457
UNKNOWN		0.0208484	-2.34674
UNKNOWN		0.0334404	-3.2748
UNKNOWN		0.0383731	-4.36077
unnamed protein product [Tetraodon nigroviridis]		0.0283463	3.51573
unnamed protein product [Tetraodon nigroviridis]		0.00752667	1.51938
upf0197 protein c11orf10 homolog		0.0198979	1.4714
upf0527 membrane protein		0.0485922	-1.65421
vesicle amine transport protein 1 homolog (t californica)		0.0444226	-1.90203
with ankyrin repeat and ph domain 1		0.0398929	2.13348
ZYRO0A12012p [Zygosaccharomyces rouxii]		0.0232549	-2.99107
0.5 mg/L depleted uranium
apobec1 complementation factor	A1CF	0.034433	-2.11795
aminoadipate-semialdehyde synthase	AASS	0.0344905	-2.12879
atp-binding sub-family c (cftr mrp) member 2	ABCC2	0.0086741	4.1233
multidrug resistance associated protein 2	ABCC2	0.00982963	-2.71485
abhydrolase domain containing 10	ABHD10	0.018482	6.22378
abhydrolase domain containing 11	abhd11	0.0117902	1.79221
abhydrolase domain containing 5	ABHD5	0.0169984	3.52554
abhydrolase domain containing 7	abhd7	0.0344905	4.17753
apoptotic chromatin condensation inducer 1 isoform 5	ACIN1	0.0196793	-2.32809
low molecular weight phosphotyrosine protein phosphatase	ACP1	0.00913809	1.73444
tartrate-resistant acid phosphatase type 5 precursor	ACP5	0.02625	3.67496
actin 2b	act-2b	0.0120356	3.36617
cardiac muscle 1	Actc1	0.038529	-1.65118
aarf domain containing kinase 5	Adck5	0.0188895	6.295
adducin 1	ADD1	0.0280095	2.34131
adducin 3	ADD3	0.0482318	-2.03775
adducin 3	ADD3	0.038914	-2.74045
adenylate kinase 1	adk	0.0324366	-2.15623
activity-dependent neuroprotector	ADNP	0.0472477	1.57277
adenylosuccinate lyase	ADSL	0.0195971	3.80332
atp gtp binding 2	Agbl2	0.0476653	-1.82796
agmatine ureohydrolase	AGMAT	0.0216541	4.24876
alanine-glyoxylate aminotransferase	AGXT	0.040072	3.46055
apoptosis-inducing mitochondrion- 1	Aifm1	0.0142057	5.45083
absent in melanoma 1-like	AIM1L	0.0305957	6.92295
5-aminolevulinate mitochondrial precursor	ALAS1	0.0324366	4.34536
methylmalonate-semialdehyde dehydrogenase	ALDH6A1	0.0245278	2.98368
aldolase fructose-bisphosphate	aldob	0.00752667	5.80867
asparagine-linked glycosylation 13 homolog	ALG13	0.0249776	2.2671
asparagine-linked glycosylation 13 homolog ( cerevisiae)	ALG13	0.0297139	2.34988
alkylation repair homolog 6	alkbh6	0.0373751	-3.03995
alpha-methylacyl- racemase	Amacr	0.0194815	2.27768
protein amn1 homolog	amn1	0.0296349	-2.3099
aminomethyltransferase	Amt	0.0131261	1.78959
angiopoietin-like 3	Angptl3	0.0364883	2.44663
ankyrin repeat domain 28	ANKRD28	0.0300918	3.92681
ankyrin repeat domain 46	ankrd46	0.0217853	1.74121
ankyrin repeat domain 9	ANKRD9	0.0455119	2.88987
annexin a11	ANXA11	0.0232761	1.87202
adaptor-related protein complex beta 1 subunit	AP1B1	0.0198979	-2.39992
adaptor-related protein complex delta 1 subunit isoform 3	AP3D1	0.0139978	2.32014
adenomatous polyposis coli	APC	0.0413462	-2.92937
anterior pharynx defective 1 homolog a	APH1A	0.00872721	1.73129
apolipoprotein o-like	APOOL	0.0350393	3.48067
amyloid beta precursor protein b	app	0.0209792	-3.28104
coatomer subunit delta	ARCN1	0.00872721	2.37828
rho gtpase activating protein 18	ARHGAP18	0.0245278	2.43529
adp-ribosylation factor-like 3	ARL3	0.0382513	5.14606
adp-ribosylation factor-like 5a	ARL5A	0.0347261	1.75281
armadillo repeat containing 3	ARMC3	0.0498107	2.67242
actin-related protein 2 3 complex subunit 3	ARPC3	0.00752667	2.35715
actin related protein 2 3 subunit 5-like	Arpc5l	0.0438178	1.86906
asparagine synthetase	ASNS	0.027401	1.48473
abnormal spindle-like	ASPM	0.00673095	-3.31556
alveolar soft part sarcoma chromosome candidate 1	Aspscr1	0.0245278	1.62863
phosphoribosylformylglycinamidine synthase	At1g74260	0.0498107	2.74067
atg4 autophagy related 4 homolog c ( cerevisiae)	ATG4C	0.00982963	2.91726
na+ k+ beta 3 polypeptide	atp1b3	0.0455119	1.63754
sarcoplasmic endoplasmic reticulum calcium atpase 2	ATP2A2	0.0452362	-2.69208
f1 atp synthase beta subunit	atp5b	0.0476745	1.57759
atp synthase-coupling factor mitochondrial precursor	ATP5J	0.0457831	1.46044
h+ v1 subunit h	ATP6V1H	0.0334392	3.01931
ataxin 7-like 3	ATXN7L3	0.0396086	4.12924
au rna binding protein enoyl-coenzyme a hydratase	AUH	0.0487307	1.79216
aurora kinase a interacting protein 1	Aurkaip1	0.0350771	2.44566
caspase activation inhibitor	Aven	0.0389859	2.33107
late secretory pathway protein avl9 homolog	AVL9	0.0101174	-2.313
apoptosis regulator bax	BAX	0.00591145	1.77857
b-cell receptor-associated protein 31	BCAP31	0.0378611	4.30164
b-cell receptor-associated protein 31	BCAP31	0.018482	3.27561
breast cancer anti-estrogen resistance 3	BCAR3	0.0178309	2.16782
branched chain keto acid dehydrogenase beta polypeptide	BCKDHB	0.00796787	4.1463
bladder cancer-associated protein	blcap	0.0149735	1.68848
bone morphogenetic protein 1	BMP1	0.0198979	-1.89531
bcl2-related ovarian killer	boka	0.0158521	2.06105
bromodomain containing 3	Brd3	0.0413462	1.70244
brca1 interacting protein c-terminal helicase 1	BRIP1	0.00752667	4.46248
basigin (ok blood group)	BSG	0.0495053	2.5311
btb domain containing 2	BTBD2	0.0339458	3.16414
bub1 budding uninhibited by benzimidazoles 1 homolog beta	BUB1B	0.0280095	2.73007
methionine adenosyltransferase alpha	C06E7,1	0.0384749	1.99756
chromosome 10 open reading frame 46	C10ORF46	0.0127847	1.78649
chromosome 10 open reading frame 72	C10orf72	0.0482524	3.40191
chromosome 16 open reading frame 35	C16ORF35	0.00788812	3.51203
chromosome 18 open reading frame 22	C18ORF22	0.0343953	3.12107
chromosome 18 open reading frame 8	C18orf8	0.00752667	3.88856
chromosome 1 open reading frame 123	C1orf123	0.00909201	2.67543
chromosome 1 open reading frame 151 protein	C1ORF151	0.0324366	1.82332
chromosome 1 open reading frame 57	C1orf57	0.0461621	2.99259
chromosome 1 open reading frame 69	C1orf69	0.0452567	1.72476
chromosome 2 open reading frame 24	C2ORF24	0.0167219	-1.93652
methylmalonic aciduria (cobalamin deficiency) cbld with homocystinuria	C2orf25	0.0457831	6.45202
complement component 4a (rodgers blood group)	C4A	0.0302309	-2.85517
chromosome 7 open reading frame 64	C7ORF64	0.0241913	-3.09828
carbonic anhydrase 4	Ca3	0.00872721	-1.8306
calcium binding protein 39	CAB39	0.0266704	2.48067
calcium binding protein 39	Cab39	0.0452362	2.04568
voltage-dependent l-type calcium channel subunit alpha-1c	CACNA1C	0.0431473	-2.86192
calmodulin	Calm1	0.0479556	-1.47407
gpi-anchored protein p137	Caprin1	0.0290664	1.604
capping protein (actin filament) muscle z- beta	CAPZB	0.043119	1.53487
carbonyl reductase 1	Cbr1	0.0456948	11.0893
cobw domain containing protein	CBWD1	0.0437708	4.36347
coiled-coil domain containing 106	CCDC106	0.0452567	1.54629
coiled-coil domain containing 34	CCDC34	0.00982963	-2.8811
coiled-coil domain containing 44	Ccdc44	0.0389083	6.02491
coiled-coil domain containing 97	CCDC97	0.0355996	2.14627
cyclin d-type binding-protein 1	ccndbp1	0.00552766	4.89933
c-c chemokine receptor type 9	CCR9	0.0160774	1.84435
cd68 molecule	CD68	0.00982963	2.16701
anaphase-promoting complex subunit cdc26	CDC26	0.0329231	3.94437
cell division cycle 2-like 1	Cdc2l1	0.0232175	-2.17956
cell division control protein 42 homolog precursor	Cdc42	0.0322811	1.66645
cdc42 small effector 2	cdc42se2-a	0.0418568	1.82256
cdc45 cell division cycle 45-like ( cerevisiae)	cdc45l	0.034433	2.0165
cdc5 cell division cycle 5-like ( pombe)	CDC5L	0.0397245	-2.55223
cell division cycle paf1 rna polymerase ii complex homolog ( cerevisiae)	CDC73	0.0300918	1.62934
cadherin epithelial	CDH1	0.0455119	-3.52699
cdk5 regulatory subunit associated protein 3	CDK5RAP3	0.0173062	3.0838
cdv3 homolog	cdv3	0.02625	-3.75062
alpha 2	Centa2	0.0498107	1.92158
centrosome-associated protein 350	CEP350	0.0324366	-1.97696
centrin-1	CETN1	0.0498107	1.45859
complement factor b	CFB	0.0477117	-1.96792
complement factor h1 protein	Cfh	0.00948002	-3.49788
choline dehydrogenase	CHDH	0.0347881	-4.72769
chromatin modifying protein 2a	chmp2a	0.0201676	1.97249
chordin-like 1	CHRDL2	0.0378611	2.67515
carbohydrate sulfotransferase 10	chst10	0.0270486	6.21691
cold-inducible rna-binding protein	CIRBP	0.0476745	1.81187
claudin 18	CLDN18	0.0497192	-4.43789
methylosome subunit picln	CLNS1A	0.0142057	3.22695
atp-dependent clp protease atp-binding subunit clpx- mitochondrial precursor	CLPX	0.0280095	2.46048
cndp dipeptidase 2 (metallopeptidase m20 family)	Cndp2	0.0206593	-1.67433
cndp dipeptidase 2 (metallopeptidase m20 family)	CNDP2	0.0420202	-1.6546
ccr4-not transcription subunit 1	cnot1	0.028563	-2.73624
collagen type xviii alpha 1	Col18a1	0.0178414	-3.55292
type alpha 3 (goodpasture antigen) binding isoform cra_a	COL4A3BP	0.02513	-1.64925
coatomer protein subunit beta 1	COPB1	0.0277141	2.26515
cop9 constitutive photomorphogenic homolog subunit 2	cops2	0.0139978	1.99308
cop9 signalosome complex subunit 6	cops6	0.0139978	2.90537
ubiquinone biosynthesis protein mitochondrial precursor	Coq9	0.00777462	3.68635
cox15 cytochrome c oxidase assembly protein	Cox15	0.0245278	3.49894
cytochrome c oxidase subunit vib isoform 1	COX6B1	0.00923909	3.00648
cytochrome c oxidase subunit viia-related mitochondrial precursor	COX7A2L	0.00877827	4.7734
cytochrome c oxidase subunit viia-related mitochondrial precursor	COX7A2L	0.0245278	4.50327
cytochrome c oxidase subunit viia-related mitochondrial precursor	COX7A2L	0.0316483	3.13008
cytoplasmic polyadenylation element binding protein 4	CPEB4	0.00909201	-2.12214
phospholipase group iva ( calcium-dependent)	cpla2	0.0431939	-2.27879
copine iii	CPNE3	0.0482524	-3.03106
carnitine palmitoyltransferase 1a	CPT1A	0.0418958	2.44586
carnitine palmitoyltransferase 1a	CPT1A	0.0377676	-1.82095
camp responsive element binding protein 3-like 3	CREB3L3	0.00813996	-2.4135
camp responsive element binding protein 3-like 3	CREB3L3	0.0331199	-3.40749
camp responsive element binding protein 3-like 3	creb3l3b	0.0330524	3.838
cellular repressor of e1a-stimulated genes 1	CREG1	0.0498107	2.08498
cellular repressor of e1a-stimulated genes 2	Creg2	0.0347261	2.12563
crooked neck-like protein 1	CRNKL1	0.0488187	-2.32604
mu-crystallin homolog	CRYM	0.00923909	3.04703
cse1 chromosome segregation 1-like	cse1l	0.0202824	1.96194
cleavage stimulation 3 pre- subunit 77kda	Cstf3	0.01397	4.08559
cathepsin a	CTSA	0.0442536	1.50647
cytochrome p450 aromatase	cyp19a1	0.027401	-3.15297
cytochrome family subfamily polypeptide 24	Cyp2d3	0.0232769	3.8371
novel protein cytochrome family subfamily j	CYP2J1	0.0196793	2.49172
cytochrome p450 like	CYP2U1	0.00673095	4.07144
cytochrome family subfamily polypeptide 1	CYP39A1	0.04226	2.58378
cytochrome family subfamily polypeptide 2	CYP4V2	0.00591145	3.05687
drebrin 1	DBN1	0.0246997	2.80841
drebrin-like	Dbnl	0.0232175	-1.96712
cub and lccl domain containing 2	Dcbld2	0.0271106	1.58889
dynactin subunit 6	dctn6	0.0473072	1.45939
dopa decarboxylase (aromatic l-amino acid decarboxylase)	DDC	0.0227234	2.83969
d-dopachrome tautomerase	Ddt	0.0227234	1.66045
dihydroorotate dehydrogenase	DHODH	0.0227234	6.73226
dehydrogenase reductase (sdr family) member 1	Dhrs1	0.0353236	3.3793
retinol dehydrogenase 5 (11-cis 9-cis)	DHRS9	0.0163652	5.44471
dihydrolipoamide dehydrogenase	DLD	0.0125026	2.10477
dihydrolipoamide s-succinyltransferase (e2 component of 2-oxo-glutarate complex)	DLST	0.0158521	-1.75576
mitochondrial import inner membrane translocase subunit tim14	dnajc19	0.0326947	1.76748
dynamin 1	DNM1	0.0315674	-2.1046
dna (cytosine-5-)-methyltransferase	DNMT1	0.0334404	-2.44476
diphthamide biosynthesis protein 2	DPH2	0.0473072	2.77637
desmoplakin	DSP	0.0201676	-3.34718
deltex 3 homolog	DTX3	0.0480847	1.69609
deltex 3-like	DTX3L	0.0414803	1.8699
e2f-associated phosphoprotein	Eapp	0.0347102	-1.84038
sphingosine-1-phosphate receptor 1	edg1	0.02625	-2.1896
eukaryotic translation elongation factor 1 alpha 1	eef1as	0.00872721	7.32994
eukaryotic translation initiation factor 1b	EIF1B	0.0347261	-1.81443
translation initiation factor eif-2b subunit alpha	EIF2B1	0.0493372	2.31411
eukaryotic translation initiation factor subunit 2 39kda	eif2b2	0.0498107	2.89971
eukaryotic translation initiation factor subunit 2 39kda	eif2b2	0.0398815	1.80697
eukaryotic translation initiation factor subunit 5 epsilon	EIF2B5	0.036441	1.51694
eukaryotic translation initiation factor 3 subunit a	Eif3a	0.0325982	1.80528
eukaryotic translation initiation factor 3 subunit a	EIF3A	0.0479556	-1.5763
eukaryotic translation initiation factor subunit c	EIF3C	0.0382513	1.64004
eukaryotic translation initiation factor 4e	EIF4E	0.0178414	-1.95611
eukaryotic translation initiation factor 4e member 3	eif4e3	0.0476745	2.31991
eukaryotic translation initiation factor 4e type 3	EIF4E3	0.0201676	2.47651
eukaryotic translation initiation factor 4e binding protein 2	EIF4EBP2	0.0324366	1.83952
elongation factor rna polymerase ii	ELL	0.0174376	-1.94892
elongation of very long chain fatty acids protein 1	ELOVL1	0.0147056	2.74437
homeobox protein emx2	EMX2	0.0444226	-2.6908
ectonucleotide pyrophosphatase phosphodiesterase 2	ENPP2	0.00788812	2.41341
ectonucleoside triphosphate diphosphohydrolase 2	ENTPD2	0.018482	2.52607
ectonucleoside triphosphate diphosphohydrolase 6	ENTPD6	0.0129658	1.88461
EPS8-like 2	EPS8L2	0.00945278	-2.59319
endoplasmic reticulum to nucleus signalling 1	ERN1	0.00909201	-5.33592
evi5 protein	EVI5	0.0324366	-1.57366
envoplakin	EVPL	0.0290959	-1.64037
exocyst complex component 6	EXOC6	0.0394607	-2.6743
coagulation factor x	F10	0.0141617	3.29395
coagulation factor x	F10	0.0439946	2.429
coagulation factor vii	F7	0.00982963	3.31911
coagulation factor ix	F9	0.0318035	6.4839
coagulation factor vii	F9	0.0417649	3.0344
fatty acid-binding heart	FABP4	0.0343953	1.60238
delta-6 fatty acyl desaturase	FADS2	0.0157227	3.2944
fas-associated factor 1	FAF1	0.0484917	-1.7166
family with sequence similarity member a	fam100a	0.0349195	1.78279
chromosome 5 open reading frame isoform cra_a	FAM114A1	0.0455119	1.93089
brca1-a complex subunit abraxas	FAM175A	0.0368331	2.1032
spindle and kinetochore-associated protein 2	FAM33A	0.0456948	1.85699
phenylalanyl-trna beta subunit	FARSB	0.0475704	1.97725
fibrillin 1	FBN1	0.0327291	-1.61008
f-box only protein 30	FBXO30	0.0420494	-5.54589
f-box protein 41	Fbxo41	0.0377875	-3.08665
f-box only protein 6	Fbxo6	0.048772	2.1182
F-box protein 9	Fbxo9	0.0245278	1.75245
f-box and wd repeat domain containing 7	FBXW7	0.0305599	-2.55745
f-box and wd repeat domain containing 9	FBXW9	0.0441267	1.5387
fumarate hydratase	fh	0.0296349	2.94649
filamin-a	FLNA	0.00909201	-2.86526
fibronectin 1	fn1	0.0247639	-2.12368
fn1 protein	FN1	0.0245278	-2.62085
fibronectin type iii domain-containing protein 3b	FNDC3B	0.0232769	-3.01818
forkhead box a2	foxa2	0.0380003	3.20795
fryl protein	FRYL	0.0453694	-2.85328
cell division protein	FTSJ1	0.0287643	-2.86778
glucose-6-phosphatase	g6pc	0.0486708	1.59764
udp-glucose 4-epimerase	GALE	0.0320342	2.62353
udp-glucose 4-epimerase	Gale	0.0391661	2.15907
probable polypeptide n-acetylgalactosaminyltransferase 8	GALNT8	0.00923909	-3.03563
glyceraldehyde-3-phosphate dehydrogenase	GAPDH	0.0178414	5.75339
transcription factor gata-6	GATA6	0.0153534	-1.91789
gata zinc finger domain containing 2b	GATAD2B	0.01397	-4.11565
gtp cyclohydrolase 1	gch1	0.00777462	4.05783
glycine cleavage system h mitochondrial precursor	GCSH	0.0455119	1.96857
glycerophosphodiester phosphodiesterase 1	Gde1	0.0439946	4.5895
gem (nuclear organelle) associated protein 4	GEMIN4	0.0362685	2.33218
glutaredoxin-related protein 5	Glrx5	0.0328889	2.15597
novel protein glutaminase	Gls	0.0301452	3.52445
glycosyltransferase 8 domain containing 1	glt8d1	0.0171986	5.12268
guanine nucleotide-binding protein subunit beta-2-like 1	Gnb2l1	0.00552766	5.17012
golgi phosphoprotein 3 (coat-protein)	Golph3	0.0301719	2.45953
golgi reassembly stacking protein 2	Gorasp2	0.0345976	-2.14098
aspartate mitochondrial precursor	GOT2	0.0435199	2.1755
glycerol phosphate dehydrogenase mitochondrial	Gpd2	0.0239425	-2.51496
n-methyl-d-aspartate receptor-associated isoform f	GRINA	0.0347261	5.02798
glucocorticoid receptor dna-binding factor 1	GRLF1	0.0299834	-2.24426
granulins precursor	GRN	0.0196793	2.97289
galectin-related protein	grp-B	0.0182424	1.93549
transcription initiation factor iia subunit 2	gtf2a2	0.0161994	3.85141
hydroxyacid oxidase 2	HAO2	0.00777462	6.94781
hemoglobin subunit beta-1	hbb1	0.00431959	-3.25448
hmg-box transcription factor 1	HBP1	0.0452362	2.82854
zinc c4h2 domain containing	HCA127	0.010347	2.35581
high density lipoprotein binding protein	HDLBP	0.00552766	6.52646
heat repeat containing 3	Heatr3	0.0452362	1.4745
3-hydroxyisobutyrate dehydrogenase	HIBADH	0.0264206	1.46246
helicase-like transcription factor	HLTF	0.0264206	1.91162
3-hydroxy-3-methylglutaryl-coenzyme a synthase 1	HMGCS1	0.018482	-2.94431
hnf1 homeobox a	hnf1a	0.0382513	1.75354
heterogeneous nuclear ribonucleoprotein u	HNRNPU	0.00909201	-2.47717
heterogeneous nuclear ribonucleoprotein l-like	HNRPLL	0.00923909	3.3881
heat shock protein 70	hsc70	0.0134933	2.78401
heat shock cognate 70 kda protein	hsc71	0.0191915	2.75154
heat shock protein 8	hsc71	0.0125807	3.66502
heat shock protein 90kda alpha class b member 1	hsp90ab1	0.0143069	4.24309
heparan sulfate proteoglycan 2	HSPG2	0.0293145	2.8222
perlecan (heparan sulfate proteoglycan 2)	HSPG2	0.0139978	2.88863
hiv-1 tat interactive protein 30kda	HTATIP2	0.0328007	2.37141
5-hydroxytryptamine receptor 2c	HTR2C	0.0352248	-2.37872
novel protein	ICAM1	0.0480427	1.91006
isocitrate dehydrogenase 1 (nadp+) soluble	Idh1	0.0134933	2.39551
insulin-like growth factor binding protein 2	igfbp2	0.0282921	1.97395
insulin-like growth factor binding protein 2	igfbp2	0.0267187	1.52205
insulin-like growth factor binding protein 2	IGFBP2	0.00552766	3.51409
cell adhesion molecule jcam	Igsf5	0.00591145	2.92415
inhibitor of kappa light polypeptide gene enhancer in b- kinase complex-associated protein	IKBKAP	0.0382513	2.88381
interleukin 6 signal transducer ( oncostatin m receptor)	IL6ST	0.00729896	-1.47083
inter alpha-trypsin heavy chain 4	ITIH4	0.0201676	-2.07614
inositol -triphosphate receptor 2	ITPR2	0.0452567	2.01553
janus kinase 1	jak1	0.0232175	-2.56869
jumonji domain containing 2a	JMJD2A	0.0426653	2.52593
junctophilin 2	Jph2	0.0350771	-2.73113
potassium voltage-gated isk-related member 4	KCNE4	0.0216541	-2.58387
chromosome 5 open reading frame 15	KCT2	0.0088221	-1.7307
potassium channel tetramerisation domain containing	KCTD12	0.0312638	3.39696
potassium channel tetramerisation domain containing 3	KCTD3	0.0143817	2.43131
kh-type splicing regulatory protein	Khsrp	0.01968	-1.99764
kiaa0415 gene product	KIAA0415	0.00923909	4.61217
autophagy-related protein 13	KIAA0652	0.0288864	1.60536
kiaa1737 protein	KIAA1737	0.0149735	-3.0679
kynurenine 3-monooxygenase	kmo	0.0160774	2.57353
lamin b receptor	Lbr	0.0201676	-1.63939
lecithin-cholesterol acyltransferase	LCAT	0.0227167	3.23468
leucine-rich alpha-2-glycoprotein 1	LRG1	0.0196793	5.24432
low-density lipoprotein receptor-related protein 1	LRP1	0.0245023	-2.9026
low density lipoprotein receptor-related protein 5	LRP5	0.00431959	3.50214
leucine-rich repeat-containing protein 68	LRRC68	0.045587	-3.12113
large subunit gtpase 1 homolog	lsg1	0.0245278	-1.61795
lsm12 homolog ( cerevisiae)	lsm12a	0.0158521	-1.78775
u6 snrna-associated sm-like protein lsm3	Lsm3	0.0355246	2.21479
lsm domain containing 1	lsmd1	0.0446356	2.75014
lanosterol synthase	LSS	0.0482524	-2.92508
latent transforming growth factor beta binding protein 1	Ltbp1	0.0287671	-1.61338
luc7-like ( cerevisiae) isoform cra_a	Luc7l	0.0352733	-3.42795
mannose-6-phosphate receptor binding protein 1	M6PRBP1	0.00777462	2.41287
mab-21-like 2	mab21l2	0.0330524	-5.77857
repressor of rna polymerase iii transcription maf1 homolog	MAF1	0.0242817	2.05013
v-maf musculoaponeurotic fibrosarcoma oncogene homolog f	Mafk	0.0182439	1.4575
class member 1	MAN1B1	0.021313	-1.83999
class member 1	MAN2A1	0.0171986	-2.09719
monoamine oxidase a	mao	0.033313	-2.06079
mitogen-activated protein kinase kinase 1-interacting protein 1	MAP2K1IP1	0.00788812	2.37321
mitogen-activated protein kinase kinase 4	MAP2K4	0.0296349	3.75853
mitogen-activated protein kinase 14	mapk14a	0.017813	-2.38218
membrane-associated ring finger 6	MARCH6	0.0139978	5.24779
map microtubule affinity-regulating kinase 2	MARK2	0.00909201	1.53885
mannose-binding lectin-associated serine protease-3a	MASP1	0.0264206	5.05783
microtubule associated serine threonine kinase 2	MAST2	0.0401969	-2.82305
methionine adenosyltransferase 2 subunit beta	MAT2B	0.0487672	2.59244
matrin 3	Matr3	0.0352248	-1.49487
myeloid cell leukemia sequence 1 (bcl2-related)	MCL1	0.0158521	1.72161
myeloid cell leukemia sequence 1b	MCL1	0.0201676	1.48222
malic enzyme nadp(+)- mitochondrial	ME3	0.03797	6.20434
male-enhanced antigen 1	MEA1	0.0245278	3.35844
mediator of rna polymerase ii transcription subunit 10	med10	0.0380003	2.54933
mediator of rna polymerase ii transcription subunit 10	MED10	0.0280095	3.30293
mediator of rna polymerase ii transcription subunit 10	MED10	0.01397	2.89606
mediator complex subunit 13	MED13	0.0280095	-1.98959
mediator of rna polymerase ii transcription subunit 7	med7	0.0163652	2.36034
mediator of rna polymerase ii transcription subunit 7	med7	0.0401598	1.69828
mediator of rna polymerase ii transcription subunit 7	MED7	0.0232175	2.46278
mindbomb E3 ubiquitin protein ligase 2	MIB2	0.0491777	3.368
minpp1 protein	Minpp1	0.01397	-2.01077
histone h4 transcription factor	MIZF	0.0178414	1.56986
myeloid leukemia factor 1	MLF1	0.0457831	1.8921
myeloid lymphoid or mixed-lineage leukemia 2	MLL2	0.0453694	-1.95712
myeloid lymphoid or mixed-lineage leukemia 3	MLL3	0.0452362	-1.86351
membrane-type-4 matrix metalloproteinase	MMP17	0.038241	2.92713
matrix metalloproteinase 20	MMP25	0.0289049	-6.3877
mps one binder kinase activator-like 2b	MOBKL2B	0.0324366	2.32579
myosin phosphatase rho interacting protein	MPRIP	0.0193279	-2.45879
mitochondrial ribosomal protein l11	Mrpl11	0.0232175	1.5494
mitochondrial ribosomal protein l19	MRPL19	0.0209585	1.6201
mitochondrial 39s ribosomal protein l33	mrpl33	0.0144367	3.35029
mitochondrial ribosomal protein l39	MRPL39	0.0407298	3.58432
mitochondrial ribosomal protein s9	MRPS9	0.0253922	5.09594
membrane-spanning 4-domains subfamily a member 4a	MS4A4A	0.0131261	1.80725
male-specific lethal 1 homolog	MSL1	0.0174376	1.96982
male-specific lethal 1 homolog	MSL1	0.0362504	-2.09436
macrophage stimulating 1 (hepatocyte growth factor-like)	MST1	0.0128184	1.53144
cytochrome c oxidase subunit iii	mt-co3	0.0476653	-2.93317
methylenetetrahydrofolate dehydrogenase (nadp+ dependent) methenyltetrahydrofolate formyltetrahydrofolate synthetase	Mthfd1	0.0328889	2.99616
myosin light polypeptide 6	Myl6	0.00909201	2.2502
ngfi-a binding protein 2	Nab2	0.0468178	-1.95491
n-ethylmaleimide-sensitive factor attachment beta	NAPB	0.0174376	2.83846
n-acyl-phosphatidylethanolamine-hydrolyzing phospholipase d	NAPEPLD	0.0268466	2.27745
next to brca1 gene 1 protein	NBR1	0.0288864	-2.32432
neutral cholesterol ester hydrolase 1	NCEH1	0.0227234	3.30846
nucleolin	NCL	0.0123466	3.08066
nadh dehydrogenase 1 alpha 9kda	Ndufa3	0.00909201	1.80405
nadh dehydrogenase 1 alpha 9kda	Ndufa3	0.0121131	1.73555
nadh dehydrogenase fe-s protein 49kda (nadh-coenzyme q reductase)	NDUFS2	0.0171986	6.69085
nadh dehydrogenase iron-sulfur protein mitochondrial precursor	NDUFS6	0.0178185	-3.48949
nedd8 precursor	Nedd8	0.0160774	2.07843
eif4e binding protein	ngdn	0.043378	2.56953
non imprinted in prader-willi angelman syndrome 2	NIPA2	0.0145524	4.20114
60s ribosomal export protein nmd3	nmd3	0.0131869	22.9067
nicotinamide nucleotide transhydrogenase	NNT	0.0061851	-2.03833
purine nucleoside phosphorylase	Np	0.0227234	13.9973
natriuretic peptide receptor a guanylate cyclase a (atrionatriuretic peptide receptor a)	npr2	0.0232175	1.89829
nad h quinone 1	Nqo1	0.00982963	4.9549
bile acid receptor	NR1H4	0.0220073	3.61657
nuclear receptor subfamily group member 2	NR5A2	0.00796787	2.85355
hmp19 protein	NSG2	0.00431959	2.7183
nucleobindin 1	Nucb1	0.0395544	1.55505
nuclear casein kinase and cyclin-dependent kinase substrate 1	Nucks1	0.0220073	-2.6183
loc616332 protein	Nudt8	0.0167243	2.16057
nuclear protein 1	NUPR1	0.0350393	1.88656
ornithine aminotransferase	OAT	0.0380003	3.56309
ornithine decarboxylase antizyme 1	OAZ1	0.0149735	2.44155
ornithine decarboxylase antizyme	oaz2	0.044966	1.68035
opiate receptor-like 1	Oprl1	0.0244894	2.459
orai calcium release-activated calcium modulator 1	orai1	0.01397	1.55836
oxysterol binding protein 2	OSBP	0.0202042	1.86772
organic solute transporter alpha	osta	0.021474	5.57344
prolyl 4- beta polypeptide	P4HB	0.0139978	3.63169
zgc:136472 protein	P4HB	0.0232175	2.2888
protein kinase c and casein kinase substrate in neurons 3	Pacsin3	0.0344905	2.65426
pak1 interacting protein 1	pak1ip1	0.0455779	2.51663
serine threonine-protein kinase pak 2	PAK2	0.0308165	-2.63188
a kinase anchor protein 2	Palm2	0.0389376	-2.96999
programmed cell death 6 interacting protein	PDCD6IP	0.0475032	-1.60106
phosducin-like 3	pdcl3	0.0377875	1.96811
phosducin-like protein 3	PDCL3	0.0457831	1.79121
parkinson disease 7 domain containing 1	pddc1	0.0386444	1.53467
phosphodiesterase 6G, cGMP-specific, rod, gamma	PDE6G	0.0330731	-2.06006
pdia4 protein	Pdia4	0.0475591	3.72308
period homolog 1	Per1	0.00746515	3.46926
peroxisomal biogenesis factor 7	Pex7	0.0280095	3.06605
N-acetylmuramoyl-L-alanine amidase	PGLYRP2	0.00872721	1.81442
peptidoglycan recognition protein ii	Pglyrp2	0.0142057	5.49347
phosphoacetylglucosamine mutase	PGM3	0.0314243	-1.52985
phosphorylated adapter rna export protein	PHAX	0.0288864	-2.4657
phytanoyl- dioxygenase domain containing 1	phyhd1	0.0411443	3.93459
phosphatidylinositol-binding clathrin assembly protein	Picalm	0.0101174	-2.32868
phosphatidylinositol glycan anchor class m	Pigm	0.0397245	6.40131
phosphatidylinositol-3-phosphate phosphatidylinositol 5- type iii isoform 2 isoform 1	PIP5K3	0.0194815	1.93495
pipecolic acid oxidase	PIPOX	0.0360596	5.04328
procollagen- 2-oxoglutarate 5-dioxygenase 2	PLOD2	0.0343953	-2.32237
proline-rich nuclear receptor coactivator 2	PNRC2	0.0277205	-2.51197
polymerase (dna directed) lambda	POLL	0.0344905	3.15227
dna-directed rna polymerases and iii subunit rpabc2	POLR2F	0.0201676	2.38466
polymerase ii (dna directed) polypeptide	POLR2I	0.0318572	1.68705
polymerase ii (dna directed) polypeptide	POLR2I	0.02625	1.47006
phosphatidic acid phosphatase type 2b	Ppap2b	0.00591145	3.38264
serine threonine-protein phosphatase pp1-beta catalytic subunit	ppp1cb	0.0245278	2.05609
serine threonine-protein phosphatase 4 regulatory subunit 1	PPP4R1	0.0245278	1.47396
polyglutamine binding protein 1	PQBP1	0.0227167	1.54779
peroxiredoxin 2	PRDX2	0.0178414	6.82026
thioredoxin-dependent peroxide mitochondrial precursor	Prdx3	0.0254326	2.85386
perforin 1 (pore forming protein)	PRF1	0.0241734	2.17187
protein camp- beta	Prkacb	0.0245278	1.73296
protein amp- gamma 1 non-catalytic subunit	PRKAG1	0.0232175	-2.13025
protein arginine n-methyltransferase 8	PRMT8	0.0382513	2.55339
protein arginine n-methyltransferase 8	PRMT8	0.0384749	2.54956
protein c (inactivator of coagulation factors va and viiia)	PROC	0.0352733	2.60407
polyprotein	pro-pol	0.0235419	-1.97888
phosphoribosyl pyrophosphate synthetase 2	PRPS2	0.0202824	3.43615
phosphoribosyl pyrophosphate synthetase-associated protein 1	PRPSAP1	0.0459128	1.5036
inactive serine protease 35 precursor	Prss35	0.017947	-2.56668
presenilin 2 (alzheimer disease 4)	PSEN2	0.0296349	2.49765
proteasome subunit alpha type-2	psma2	0.0139978	1.4621
proteasome ( macropain) alpha 4	Psma4	0.0366816	1.97852
proteasome ( macropain) 26s non- 13	PSMD13	0.0452567	1.84341
chromosome 6 open reading frame 86	PSMG4	0.0475875	-1.51878
proline-serine-threonine phosphatase-interacting protein 1	PSTPIP1	0.044966	-1.74012
polypyrimidine tract binding protein 1	PTBP1	0.0254326	-1.55899
phosphatase and tensin homolog (mutated in multiple advanced cancers 1)	PTEN	0.00673095	1.57653
protein tyrosine phosphatase-like a domain containing 2	ptplad2	0.0245801	-1.98282
protein tyrosine receptor f	PTPRF	0.0265258	2.11528
6-pyruvoyl-tetrahydropterin synthase	pts	0.0357432	1.65888
pyrroline-5-carboxylate reductase-like	pycrl	0.0377875	1.93762
liver glycogen phosphorylase	PYGM	0.00982963	1.69576
dihydropteridine reductase	QDPR	0.0418568	1.65162
quinoid dihydropteridine reductase	QDPR	0.0431939	1.63193
quinolinate phosphoribosyltransferase	QPRT	0.0347881	2.06894
sulfhydryl oxidase 1	QSOX1	0.0118295	2.31702
member ras oncogene family	RAB10	0.0349195	1.46206
member ras oncogene family	RAB11A	0.0233189	1.65207
rab11 family interacting protein 1 (class i)	RAB11FIP1	0.0199325	3.37163
member ras oncogene family	Rab13	0.00982963	2.17711
rab3 gtpase-activating protein non-catalytic subunit	RAB3GAP2	0.0125399	-2.33994
member ras oncogene family	Rab8a	0.0457831	2.26265
double-strand-break repair protein rad21 homolog	RAD21	0.0482524	2.01833
rad23 homolog b ( cerevisiae)	RAD23A	0.0462022	-2.16184
uv excision repair protein rad23 homolog b	RAD23B	0.0446356	-3.15593
ran binding protein 5	RANBP5	0.0352248	-2.67918
member of ras oncogene family	Rap1b	0.0141966	2.17321
-type and c3hc4-type zinc finger containing 1	Rbck1	0.0315979	-2.61149
rna binding motif protein 25	RBM25	0.0345976	-1.99848
methylmalonic aciduria (cobalamin deficiency) cbld with homocystinuria	RCJMB04_9n6	0.0245278	2.2064
rest corepressor 3	Rcor3	0.0496523	-1.71584
negative elongation factor e	RDBP	0.0255307	2.39108
rd rna binding protein	RDBP	0.0278781	1.89339
short chain dehydrogenase reductase family member 5	Rdhe2	0.0154795	3.60417
villin 2	RDX	0.02837	-2.7883
rft1 homolog	rft1	0.0343953	2.21498
somatostatin receptor type 1 (srif-2)	RHO	0.0476745	2.3538
ras homolog gene member f	RHOF	0.0125807	1.79595
resistance to inhibitors of cholinesterase 8 homolog b ( elegans)	ric8b	0.0300918	-1.98954
c19orf2 protein	RMP	0.0125026	-1.83623
ring finger protein 121	RNF121	0.0159936	2.31726
ring finger protein 13	RNF13	0.0309932	-1.89146
ring finger protein 7	Rnf7	0.0241131	4.36566
rho-associated protein kinase 2	ROCK2	0.0398929	3.00771
replication protein a 70 kda dna-binding subunit	RPA1	0.0142057	-2.80259
rpa interacting protein	rpain-A	0.0280095	1.68431
60s ribosomal protein l10	Rpl10	0.0232175	1.70758
ribosomal protein l18	rpl18	0.0202042	2.42557
60s acidic ribosomal protein p0	RPLP0	0.00788812	4.99323
ribonuclease p 21kda subunit	RPP21	0.0357432	1.86834
40s ribosomal protein s11	rps11	0.0460282	-1.98301
ribosomal protein s15a	RPS15A	0.00777462	1.79061
40s ribosomal protein s19	rps19	0.0453694	-2.33221
40s ribosomal protein s20	Rps20	0.0125026	1.90677
ribosomal protein s3a	rps3a	0.00552766	3.39413
ribosomal protein s3a	rps3a	0.00431959	3.01803
40s ribosomal protein s4	rps4	0.0400238	1.62044
ribosomal protein s6 kinase-like 1	RPS6KL1	0.0261731	1.46288
ribosome binding protein 1 homolog 180kda	RRBP1	0.0198979	3.8459
rna terminal phosphate cyclase domain 1	RTCD1	0.00909201	1.51659
-like 1	Ruvbl1	0.0171612	9.21422
chromosome 1 open reading frame 116	Sarg	0.0455119	1.82321
squamous cell carcinoma antigen recognized by t cells	Sart1	0.0498107	1.53342
ribosome maturation protein sbds	SBDS	0.0347261	1.49732
scrapie responsive protein 1	Scrg1	0.0411443	5.27444
succinate dehydrogenase subunit flavoprotein	SDHA	0.0199263	4.93025
succinate dehydrogenase cytochrome b560 mitochondrial precursor	SDHC	0.0242817	3.15109
succinate dehydrogenase subunit integral membrane protein	SDHD	0.00982963	2.93567
sec22 vesicle trafficking protein homolog a	SEC22A	0.0061851	-1.62293
protein transport protein sec23a	SEC23A	0.0166296	3.36713
sec23 homolog b ( cerevisiae)	SEC23A	0.0139978	1.73945
sec24 related gene member d ( cerevisiae)	SEC24D	0.0198579	-2.83089
sec61 beta subunit	SEC61B	0.00734736	4.00884
selenoprotein s	sels	0.00777462	2.78217
sentrin-specific protease 2	SENP2	0.0431939	1.54179
selenoprotein p precursor	sepp1a	0.0202824	-1.66769
selenoprotein p	sepp1b	0.0433977	1.72402
septin 7	SEPT7	0.0167219	-1.74165
intracellular hyaluronan-binding protein 4	Serbp1	0.0268466	2.14472
heparin cofactor ii	SERPIND1	0.0171986	2.21625
alpha-2-antiplasmin precursor	Serpinf2	0.0381648	2.19676
serpin peptidase clade h (heat shock protein 47) member (collagen binding protein 1)	SERPINH1	0.0300918	-1.51179
splicing factor 3b subunit 5	SF3B5	0.0241817	2.22959
secreted frizzled-related protein 2	Sfrp2	0.0232175	3.66753
splicing arginine serine-rich 2	SFRS2	0.0428285	3.19095
membrane protein	Sgs4	0.0201676	1.46569
sh3-domain grb2-like 2	SH3GL2	0.048772	-2.06163
leucine rich repeat containing 68	si:ch211-234g24,1	0.0324366	-4.90773
tetratricopeptide repeat domain 38	si:ch211-249g22,2	0.0336035	3.26141
c12orf31 homolog	si:dkey-9a20,7	0.0256539	1.63727
nad-dependent deacetylase sirtuin-2	SIRT2	0.0118787	1.7566
monocarboxylate transporter 1	SLC16A1	0.0288864	2.34595
monocarboxylate transporter 10	slc16a10	0.0495053	2.74243
solute carrier family 18 (vesicular monoamine) member 1	SLC18A1	0.0227234	1.81669
solute carrier family 23 member 2	SLC23A2	0.0288864	1.48197
solute carrier family 25 (mitochondrial carrier graves disease autoantigen) member 16	Slc25a16	0.0477097	1.73852
solute carrier family 25 (carnitine acylcarnitine translocase) member 20	SLC25A20	0.0232175	2.57319
solute carrier family member 27	SLC25A27	0.0340487	2.08641
solute carrier family member 45	SLC25A45	0.0417649	-2.58772
adp atp translocase 2	Slc25a5	0.0268466	1.55756
very long-chain acyl- synthetase	SLC27A2	0.0146451	5.07988
solute carrier family 2 (facilitated glucose transporter) member 2	SLC2A2	0.0158521	2.84969
solute carrier family 2 (facilitated glucose transporter) member 2	SLC2A2	0.00909201	2.54687
solute carrier family member c1	SLC35C1	0.0380003	2.72013
solute carrier family 40 (iron-regulated transporter) member 1	SLC40A1	0.0327291	-2.19624
solute carrier family 4 (anion exchanger) member adaptor protein	SLC4A1AP	0.0452298	-3.49844
solute carrier family 5 (choline transporter) member 7	SLC5A7	0.0277205	1.87315
orphan sodium- and chloride-dependent neurotransmitter transporter ntt4	SLC6A17	0.0229246	2.78272
solute carrier family member 6 opposite strand	slc7a6os	0.0455119	1.57287
slco1b3 protein	SLCO1B3	0.0395544	-1.78624
solute carrier organic anion transporter member 1c1 (solute carrier family member 14) (organic anion transporter f) (oatp-f) (organic anion transporting polypeptide 14) (organic anion transporter polypeptide related protein iso	SLCO1C1	0.0488187	2.48334
small nuclear rna activating polypeptide 45kda	SNAPC2	0.0383731	-3.50173
sorting nexin 12	SNX12	0.0343953	2.55305
sorting nexin 25	SNX25	0.0493733	3.49477
sorbitol dehydrogenase	SORD	0.01968	4.84803
son of sevenless homolog 1	SOS1	0.0202926	-2.16207
sry-box containing gene 8	sox8	0.0280095	-2.65464
spermatogenesis-associated protein 2	SPATA2	0.0420372	1.52393
spermatogenesis serine-rich 2	Spats2	0.0324366	-1.9748
spg7 protein	Spg7	0.0298425	1.93113
sprouty homolog antagonist of fgf signaling	SPRY1	0.0476653	2.14743
spna2 protein	SPTAN1	0.0438178	-2.53348
srrm2 protein	SRRM2	0.0101174	1.82737
single-stranded dna binding protein 1	Ssbp1	0.0127847	2.19868
hsc70-interacting protein	ST13	0.0393574	-2.29536
st3 beta-galactoside alpha- -sialyltransferase 4	St3gal4	0.0422716	1.4727
start domain containing 3	stard3	0.0112703	3.11272
genethonin 1	STBD1	0.0288864	3.20384
novel protein	STRAD	0.0306178	2.73371
calmodulin binding protein 3	Strn3	0.0431939	-1.77838
serine threonine tyrosine kinase 1	STYK1	0.0359754	7.43005
activated rna polymerase ii transcriptional coactivator p15	SUB1	0.0137535	1.828
sin3 histone deacetylase corepressor complex component sds3	SUDS3	0.0431939	-1.9313
sulfotransferase family cytosolic 2b member 1	SULT2B1	0.0388715	3.21416
small ubiquitin-related modifier 1 precursor	sumo1	0.0389376	1.53589
small ubiquitin-related modifier 3 precursor	SUMO3	0.0476745	1.87412
surfeit locus protein 1	SURF1	0.0177792	1.65776
sushi domain containing 2	SUSD2	0.0243093	3.83751
sushi domain containing 2	SUSD2	0.0376653	1.76295
transcriptional adapter 1	TADA1	0.0495053	-2.36076
transcription initiation factor tfiid subunit 13	TAF13	0.0487531	2.83007
transcription initiation factor tfiid subunit 13	TAF13	0.0139978	2.53026
dnase domain containing 3	Tatdn3	0.0347881	2.498
tax1-binding protein 1 homolog isoform 1	tax1bp1	0.0349752	-1.62858
transposase-like	tc1a	0.0255307	1.76382
zgc:110340	tc1a	0.0486708	-1.57125
transcription elongation factor b polypeptide 2	Tceb2	0.0245278	3.16295
transcription elongation factor b polypeptide 2	TCEB2	0.0265258	2.32998
hmg-box transcription factor tcf-3	tcf7l1a	0.0245023	-1.91526
tryptophan -dioxygenase	tdo2	0.0395544	2.11524
tenc1 protein	TENC1	0.0171986	2.78837
pol polyprotein	Tf2-11	0.012071	-3.20527
general transcription factor polypeptide 62kda	Tfb1	0.0301452	2.04173
trk-fused gene	TFG	0.0324366	1.7824
thyroid hormone receptor associated protein 3	THRAP3	0.0308561	-1.81625
mitochondrial import inner membrane translocase subunit tim17-a	TIMM17A	0.018482	2.63987
translocase of inner mitochondrial membrane 8 homolog b	timm8a	0.0476745	4.53468
transketolase	TKT	0.0443182	1.68627
transmembrane bax inhibitor motif containing 4	Tmbim4	0.028563	1.82678
testis enhanced gene transcript (bax inhibitor 1)	TMBIM6	0.00982963	2.05245
transmembrane and coiled-coil domains 6	TMCO6	0.0439946	4.27681
transmembrane emp24 domain trafficking protein 2	TMED2	0.0349752	1.98112
transmembrane emp24 protein transport domain containing 7	TMED7	0.0219094	2.55586
transmembrane emp24 protein transport domain containing 7	TMED7	0.00813996	3.07033
transmembrane protein 15	TMEM15	0.0191264	-2.16232
transmembrane protein 19	TMEM19	0.0199263	3.19627
lamina-associated polypeptide isoforms beta gamma ( isoforms beta gamma) (tp beta gamma) (thymopoietin-related peptide isoforms beta gamma) (tprp isoforms beta gamma) isoform 6	Tmpo	0.0377875	2.13539
transmembrane and tetratricopeptide repeat containing 2	tmtc2	0.0382513	-2.94468
transmembrane and ubiquitin-like domain containing 2	TMUB2	0.0428247	-3.25884
tumor necrosis alpha-induced protein 1	TNFAIP1	0.0277205	2.74486
tnfaip3 interacting protein 1	TNIP1	0.0150391	2.76351
mitochondrial import receptor subunit tom7 homolog	Tomm7	0.0318821	1.62294
tumor protein p53-inducible nuclear protein 2	TP53INP2	0.01397	3.20645
tumor protein d52-like 1	TPD52L1	0.0388817	-3.30339
triosephosphate isomerase	TPI1	0.00872721	5.42277
triosephosphate isomerase	tpi1	0.0246997	1.54365
translationally-controlled tumor protein	tpt1	0.0336035	1.74976
domain containing	TRABD	0.0377875	2.71496
trab domain-containing protein	TRABD	0.0270486	2.26024
tripartite motif-containing 25	TRIM25	0.0227234	-1.99922
thyroid hormone receptor interactor 12 isoform 3	TRIP12	0.0181765	2.25527
thyroid hormone receptor interactor 12 isoform 3	TRIP12	0.0343953	1.93636
trna selenocysteine 1-associated protein 1	TRNAU1AP	0.00923909	3.24067
transient receptor potential cation subfamily member 7	Trpm7	0.0174376	-2.25854
trna selenocysteine 1 associated protein 1	TRSPAP1	0.0385326	3.88779
tsukushi small leucine rich proteoglycan homolog (Xenopus laevis)	tsku	0.0151086	3.29114
tetraspanin 3	TSPAN3	0.048772	1.59716
tetraspanin 33	Tspan33	0.0143017	6.08603
20s rrna homolog	tsr1	0.00973536	-2.58237
protein tssc4	TSSC4	0.0378932	3.2459
tetratricopeptide repeat domain 19	TTC19	0.0279608	3.37345
alpha 1b	TUBA1B	0.0125026	3.19615
tumor suppressor candidate 4	Tusc4	0.0319357	-2.43481
thioredoxin 2	TXN2	0.0335882	1.53155
thioredoxin domain containing 4 (endoplasmic reticulum)	TXNDC4	0.0227234	-2.06004
u2 small nuclear ribonucleoprotein auxiliary factor 2	U2af2	0.01397	-3.32363
ubiquitin-conjugating enzyme e2 d2	Ube2d2	0.0150354	-3.49219
ubiquitin-conjugating enzyme e2 e1	UBE2E1	0.0410462	2.13864
ubiquitin protein ligase e3 component n-recognin 2	UBR2	0.0420494	-1.85083
ubiquitin protein ligase e3 component n-recognin 4	UBR4	0.00982963	-2.35353
ubr4 protein	Ubr4	0.00813996	2.58988
ubx domain containing 2	Ubxd2	0.0138042	1.5801
udp-glucose pyrophosphorylase 2	UGP2	0.0123057	5.61687
udp-glucose pyrophosphorylase 2	UGP2	0.0206593	5.33394
udp glucuronosyltransferase 1 family b	Ugt1	0.0120356	9.12754
udp glucuronosyltransferase 2 polypeptide a2	Ugt1	0.0376251	6.34868
udp glucuronosyltransferase 2 polypeptide a3	Ugt1	0.0250128	6.138
udp glucuronosyltransferase 2 polypeptide a3	Ugt1	0.0178414	5.65413
udp glucuronosyltransferase 2 polypeptide a3	Ugt1	0.0336035	2.82954
udp glucuronosyltransferase 2 polypeptide a3	UGT2A1	0.0344968	10.26
udp glycosyltransferase 2 polypeptide a1	UGT2A1	0.0388817	5.28225
cytochrome b-c1 complex subunit 10	Uqcr	0.0301452	2.79116
upstream transcription factor 1	usf1	0.0280095	2.78254
universal stress protein	USP	0.0246997	-2.31593
usp39 protein	USP39	0.0352733	-2.41808
ubiquitin specific protease 48	Usp48	0.0265013	-1.74452
ubiquitin specific protease 48	Usp48	0.0476745	-2.66301
ubiquitin specific peptidase 49	Usp49	0.0498107	-2.88313
ubiquitin specific peptidase 7 (herpes virus-associated)	USP7	0.0480427	-2.03516
vitamin d receptor a	VDR	0.033313	-2.01225
vascular endothelial growth factor a	VEGFA	0.0496692	1.78502
vacuolar protein-sorting-associated protein 25	VPS25	0.0458707	1.8979
vacuolar protein sorting 37c	VPS37C	0.046002	1.66093
vacuolar protein sorting 4b	Vps4b	0.0349195	-2.65825
cg10144-pa isoform 2	VPS8	0.0487672	1.65363
was protein member 2	WASF2	0.0220073	-3.18934
wd repeat domain 41	WDR41	0.0301719	1.54418
wd repeat domain 73	wdr73	0.0422645	2.22408
wnt1 inducible signaling pathway protein 1	Wisp1	0.0439321	3.00346
ww domain containing e3 ubiquitin protein ligase 2	WWP2	0.0412241	1.56457
x-box binding protein 1	Xbp1	0.0232175	6.72232
xanthine dehydrogenase oxidase	XDH	0.0330524	-4.00868
xylosyltransferase ii	XYLT2	0.0428453	-2.46436
protein yipf3	YIPF3	0.0198979	5.28277
yip1 domain member 3	yipf3	0.0290991	2.2803
yip1 domain member 3	yipf3	0.0196793	1.53855
yth domain member 1	Ythdf1	0.0139978	6.41578
yth domain member 2	YTHDF2	0.011542	2.54551
tyrosine 3-monooxygenase tryptophan 5-monooxygenase activation epsilon polypeptide	YWHAE	0.0493733	1.79866
zinc binding alcohol domain containing 2	Zadh2	0.00909201	3.73022
zinc finger bed domain-containing protein 5	ZBED5	0.0457831	-2.45845
zinc cchc domain containing 9	ZCCHC9	0.0265546	2.53106
zinc finger cchc-type and rna binding motif 1	ZCRB1	0.0139978	2.02421
membrane-associated dhhc5 zinc finger protein	ZDHHC5	0.0280095	-2.62745
an1-type zinc finger protein 5	ZFAND5	0.0243426	2.39723
zinc finger rna binding protein	ZFR	0.0176409	-2.20266
zinc fingers and homeoboxes 2	ZHX2	0.0350771	-2.01244
zinc finger protein 135	ZNF135	0.0153534	-2.5326
zinc finger protein 16	ZNF16	0.0125026	2.56244
zinc finger protein 426-like	ZNF160	0.0266704	1.69701
zinc finger protein 791	ZNF791	0.0344905	3.63552
zinc finger protein 135	ZNF93	0.0496523	-2.69979
zinc zz-type containing 3	ZZZ3	0.0493372	1.87832
28s ribosomal protein mitochondrial		0.0182424	1.62931
31753 COG1565		0.0243116	-2.86211
39s ribosomal protein mitochondrial precursor		0.0120356	4.21629
39s ribosomal protein mitochondrial precursor		0.0178414	2.95912
3-oxoacyl-		0.032837	2.88699
5-formyltetrahydrofolate cyclo-ligase-like		0.0324366	2.32202
6-phosphofructo-2-kinase fructose- -biphosphatase 1		0.038241	2.58504
abcc3 protein		0.044915	1.76208
acyl- wax alcohol acyltransferase 1		0.0208484	7.40976
adam metallopeptidase with thrombospondin type 1 13		0.0106096	5.58011
af255355_1cytochrome c oxidase subunit va precursor		0.044538	1.69955
agap012161- partial		0.0395544	-1.83138
aldh9a1a protein		0.0159577	1.53761
aminoglycoside phosphotransferase domain-containing protein 1-like		0.0352248	1.54452
autophagy-related protein 13-like		0.0498107	1.62631
b-cell translocation gene anti-proliferative		0.0142057	1.56105
beta-galactosyltransferase 5		0.0381342	-5.89026
bloom syndrome helicase		0.0479556	-1.93624
brf1 subunit of rna polymerase iii transcription initiation factor iiib		0.0301719	-2.65261
bromodomain adjacent to zinc finger 1b-like		0.0334404	-2.33123
bsd domain-containing protein 1-like isoform 4		0.0319478	1.75937
camp-dependent protein kinase catalytic subunit		0.0375987	-2.79114
carbohydrate kinase domain containing-like		0.00752667	-1.79146
ccz1 vacuolar protein trafficking and biogenesis associated homolog		0.0487307	1.94515
centrosomal protein of 78 kda		0.0395544	-3.01547
cg2794 cg2794-pa		0.0382513	3.13324
chronic lymphocytic leukemia deletion region gene 6 protein homolog		0.0301452	2.38727
cox11 cytochrome c oxidase assembly protein		0.0225779	1.58111
cox16-like protein c14orf112 mitochondrial precursor		0.00872721	2.38897
c-type mbl-2 protein		0.0109446	-1.98009
cytochrome c oxidase subunit viia-related mitochondrial precursor		0.0413462	2.96332
cytochrome family subfamily polypeptide 24		0.018482	3.59054
cytotoxic granule-associated rna binding protein 1		0.021474	2.34604
dehydrogenase reductase sdr family member 11 precursor		0.0170183	1.62231
dehydrogenase reductase sdr family member 13 precursor		0.0149806	3.79731
dkfzp459i2211 protein		0.0154316	2.64075
DNA polymerase III subunits gamma and tau		0.0200108	2.17861
doublesex- and mab-3-related transcription factor a2		0.0410269	-1.81188
e3 ubiquitin-protein ligase trim50-like		0.0232175	-2.36028
embryonal fyn-associated substrate-like isoform 2		0.0161994	1.67996
enhancer of yellow 2 transcription factor homolog		0.0232175	1.91081
enolase b		0.0388817	1.79647
erythrocyte protein band -like 2		0.0264206	-4.06746
eukaryotic translation initiation factor gamma 1		0.0139978	-2.31701
extensin precursor		0.0300918	-4.21129
FAM105B [Salmo salar]		0.0209758	1.99113
fast myotomal muscle actin 2		0.0131869	1.92759
Filament head		0.0382513	-2.34065
fimbriae-associated protein fap1		0.00923909	-3.02545
fructose-bisphosphate aldolase c-b		0.0498107	-5.36808
general transcription factor polypeptide beta 34kda		0.0116832	3.18071
high-affinity zinc transporter periplasmic component		0.0444226	1.78117
histone h2a type 1-like		0.0325305	-2.703
homeobox protein 3aa		0.0142057	2.22247
hypothetical loc792613		0.00431959	1.57164
hypothetical protein [Takifugu rubripes]		0.0476653	-1.82591
hypothetical protein BMQ 1204		0.0290959	1.82214
hypothetical protein EAI_02648 [Harpegnathos saltator]		0.0368868	4.76451
hypothetical protein LOC100488659 [Xenopus (Silurana) tropicalis]		0.0199263	-2.09976
hypothetical protein NEMVEDRAFT_v1g5295		0.0202824	2.70148
hypothetical protein SORBIDRAFT_02g040730 [Sorghum bicolor]		0.02625	-1.71247
im:7147241 protein		0.0356783	4.01696
imap family member 4-like		0.0413462	2.15309
internalin protein		0.0280095	2.12502
kininogen-1 precursor		0.0232175	1.77132
laminin b2		0.02625	3.15113
laminin subunit gamma-1 precursor		0.0449024	-3.40286
loc563100 protein		0.021313	2.83029
long-chain-fatty-acid-- ligase acsbg2		0.0484867	-1.81751
low density lipo protein 1b		0.0493733	-2.13004
low quality protein: chromodomain-helicase-dna-binding protein 9-like		0.0247639	-2.43041
malate synthase		0.0199263	5.12314
matrin-3 isoform 2		0.00872721	2.6126
membrane-type matrix metalloproteinase		0.0171986	-4.39823
mflj00348 protein		0.0254326	-1.97889
msp8_eimac ame: full=merozoite surface protein cmz-8		0.0270219	2.10527
multiple myeloma tumor-associated protein 2 homolog		0.0301452	2.77409
myb-related transcription partner of profilin		0.0117902	6.21651
myeloid lymphoid or mixed-lineage leukemia (trithorax drosophila) translocated 4		0.01397	-2.55324
myeloid lymphoid or mixed-lineage leukemia (trithorax drosophila) translocated 4		0.0232175	-3.15877
myosin regulatory light chain ventricular cardiac muscle isoform		0.0496523	-1.98247
nif3l1 protein		0.00982963	-2.5281
nlr card domain containing 3		0.0438165	4.31152
nlr card domain containing 3		0.0178185	2.20006
novel protein (zgc:153157)		0.0315674	-2.12322
novel protein cytochrome family subfamily j		0.0164842	2.03896
novel protein human and mouse lipoxygenase homology domains 1		0.0470923	-1.90349
novel protein human and mouse poliovirus receptor-related 3		0.0357432	-1.73554
novel protein vertebrate valosin-containing protein		0.0413758	1.49679
nuclear factor of kappa light polypeptide gene enhancer in b-cells inhibitor-like 1-like		0.00591145	-2.90623
nuclear receptor co-repressor isoform cra_b		0.048772	-2.56027
Nucleoside-diphosphate-sugar pyrophosphorylase		0.0268466	4.5742
oocyte zinc finger protein 20		0.0401969	1.47568
oxysterol binding 8		0.0498107	-3.38425
parkinson disease 7 domain-containing protein 1 precursor		0.0413462	1.74729
pcdh12 protein		0.0247639	-3.29907
pds5-like protein		0.0387292	-1.76413
phosphatidylinositol-5-phosphate 4- type alpha		0.0347881	1.90982
pla2g15 protein		0.0232175	1.66767
plectin-6		0.0348129	2.37642
pleiotrophic factor-alpha-2 precursor		0.045587	-1.96704
potassium voltage-gated subfamily h (eag-related) member 7		0.0438178	1.87993
predicted protein [Nematostella vectensis]		0.0452567	-3.10595
PREDICTED: conserved hypothetical protein-like [Rattus norvegicus]		0.0456948	-1.54788
PREDICTED: hypothetical protein [Danio rerio]		0.0143817	-2.63993
PREDICTED: hypothetical protein [Danio rerio]		0.0355996	-3.06993
PREDICTED: hypothetical protein [Homo sapiens]		0.0347309	-2.98107
PREDICTED: hypothetical protein [Strongylocentrotus purpuratus]		0.0154795	1.52062
PREDICTED: hypothetical protein LOC326091 [Danio rerio]		0.0277205	-2.43142
PREDICTED: si:ch211-156j22,4 [Danio rerio]		0.048772	-2.65598
pre-mrna splicing factor rna		0.0202824	-2.34375
probable e3 ubiquitin-protein ligase trip12-like		0.0425565	2.09087
protein fam105b-like		0.0142057	2.0545
protein tyrosine receptor a isoform 1		0.0411443	-1.83798
protein vprbp-like		0.0411443	-1.86959
protocadherin 2 gamma 29		0.0229246	3.48525
ptprf interacting protein binding protein 1 isoform 1		0.0247639	-2.05169
ral gef with ph domain and sh3 binding motif isoform cra_a		0.00591145	1.9501
rapunzel 4		0.0171986	1.75936
ras homolog gene member ub		0.0393176	-2.45404
-related lipid transfer domain containing 13		0.0244894	2.15043
retrotransposon-like family member (retr-1)-like		0.0452567	-2.06711
rhamnose-binding lectin		0.00909201	6.14824
ribosomal protein x-linked		0.0180803	3.58059
rpe-spondin precursor		0.0301452	2.28692
secreted gel-forming mucin		0.0156505	2.4877
serglycin precursor		0.035797	2.21531
si:dkey- -like		0.0249046	1.54429
signal cub egf-like 1		0.021474	2.81338
single-stranded dna-binding mitochondrial precursor		0.0131261	2.4474
sjchgc07766 protein		0.0287671	5.46805
sjchgc09827 protein		0.0147847	1.6506
small ubiquitin-related modifier 3 precursor		0.00591145	4.17598
solute carrier family member 2 (monocarboxylic acid transporter 8)		0.0232175	-2.19438
succinate dehydrogenase		0.0120356	4.04467
succinate dehydrogenase		0.0178414	1.96954
swi snf matrix actin dependent regulator of subfamily member 4		0.0280095	2.15776
t-cell receptor alpha chain v region ctl-f3 precursor		0.0380003	1.81402
temporarily assigned gene name family member (tag-163)-like		0.02625	-3.63395
thermosome alpha subunit		0.0410269	-3.44612
transforming protein precursor		0.0160774	2.56472
transforming protein precursor		0.0455119	1.94677
transforming protein precursor		0.0164842	1.66322
Transmembrane protein C1orf78 homolog		0.0391661	3.29371
transmembrane protein c1orf78 homolog		0.0476745	3.25644
transposable element tc3 transposase		0.0446356	1.47444
transposable element tcb1 transposase		0.0117909	3.13302
Transposable element Tcb1 transposase		0.0288864	-1.9894
triple helix repeat-containing collagen		0.0482524	1.86335
type alpha 3-like isoform 4		0.0202042	-1.96094
ubiquinol-cytochrome c rieske iron-sulfur polypeptide 1		0.0057788	2.06193
ubqln1 protein		0.0280095	2.97749
udp glucuronosyltransferase 1 family polypeptide a3 precursor		0.0261731	6.47135
udp glucuronosyltransferase 1 family polypeptide b7 short isoform		0.0246997	3.64627
udp glucuronosyltransferase 5 family polypeptide b4		0.0160774	7.20198
udp-glucuronosyltransferase 2a1-like		0.00777462	5.73181
udp-glucuronosyltransferase 2a1-like		0.0201676	2.79529
unc-51-like kinase 1 ( elegans)		0.0245278	-1.84149
UNKNOWN		0.00909201	3.77829
UNKNOWN		0.0403919	3.71049
UNKNOWN		0.0195725	2.99386
UNKNOWN		0.0484917	2.49862
UNKNOWN		0.0382513	2.06808
UNKNOWN		0.0330524	1.74338
UNKNOWN		0.0198979	1.68084
UNKNOWN		0.0331199	1.67934
UNKNOWN		0.0256456	1.67831
UNKNOWN		0.0324366	1.62247
UNKNOWN		0.044538	1.54753
UNKNOWN		0.0295166	-1.483
UNKNOWN		0.0232175	-1.52308
UNKNOWN		0.0289049	-1.64493
UNKNOWN		0.0264206	-1.69304
UNKNOWN		0.0208484	-1.73717
UNKNOWN		0.02625	-1.80662
UNKNOWN		0.0498107	-1.83585
UNKNOWN		0.0220073	-1.86951
UNKNOWN		0.0334404	-1.9118
UNKNOWN		0.0200108	-1.99453
UNKNOWN		0.0382513	-2.13971
UNKNOWN		0.0158521	-2.1752
UNKNOWN		0.0208484	-2.91424
UNKNOWN		0.0334404	-3.4288
UNKNOWN		0.0383731	-4.6137
unnamed protein product [Tetraodon nigroviridis]		0.0283463	4.47973
unnamed protein product [Tetraodon nigroviridis]		0.00752667	1.6136
UPF0287 protein C16orf61 homolog		0.00552766	6.64869
upf0527 membrane protein		0.0485922	-1.74103
vesicle amine transport protein 1 homolog (t californica)		0.0444226	-2.31153
vitronectin protein 1		0.0117909	1.65087
with ankyrin repeat and ph domain 1		0.0398929	2.67886
ZYRO0A12012p [Zygosaccharomyces rouxii]		0.0232549	-2.67742
1.0 mg/L depleted uranium
apobec1 complementation factor	A1CF	0.034433	-1.9186
aminoadipate-semialdehyde synthase	AASS	0.0344905	-1.73055
atp-binding sub-family c (cftr mrp) member 2	ABCC2	0.0086741	2.9646
multidrug resistance associated protein 2	ABCC2	0.00982963	-2.5878
abhydrolase domain containing 10	ABHD10	0.018482	4.96935
abhydrolase domain containing 11	abhd11	0.0117902	1.65491
abhydrolase domain containing 5	ABHD5	0.0169984	3.20127
abhydrolase domain containing 7	abhd7	0.0344905	3.62905
apoptotic chromatin condensation inducer 1 isoform 5	ACIN1	0.0196793	-1.93831
low molecular weight phosphotyrosine protein phosphatase	ACP1	0.00913809	1.68621
tartrate-resistant acid phosphatase type 5 precursor	ACP5	0.02625	3.18365
actin 2b	act-2b	0.0120356	2.93105
cardiac muscle 1	Actc1	0.038529	-1.6397
aarf domain containing kinase 5	Adck5	0.0188895	4.19528
adducin 1	ADD1	0.0280095	1.88975
adducin 3	ADD3	0.0482318	-1.74595
adducin 3	ADD3	0.038914	-1.78492
activity-dependent neuroprotector	ADNP	0.0472477	1.86527
adenylosuccinate lyase	ADSL	0.0195971	2.91726
atp gtp binding 2	Agbl2	0.0476653	-1.67965
agmatine ureohydrolase	AGMAT	0.0216541	3.41055
alanine-glyoxylate aminotransferase	AGXT	0.040072	2.75749
apoptosis-inducing mitochondrion- 1	Aifm1	0.0142057	3.77561
absent in melanoma 1-like	AIM1L	0.0305957	2.65488
5-aminolevulinate mitochondrial precursor	ALAS1	0.0324366	2.84334
methylmalonate-semialdehyde dehydrogenase	ALDH6A1	0.0245278	2.19294
aldolase fructose-bisphosphate	aldob	0.00752667	5.06648
asparagine-linked glycosylation 13 homolog	ALG13	0.0249776	2.04058
asparagine-linked glycosylation 13 homolog ( cerevisiae)	ALG13	0.0297139	1.86641
alkylation repair homolog 6	alkbh6	0.0373751	-2.22186
alpha-methylacyl- racemase	Amacr	0.0194815	1.87271
protein amn1 homolog	amn1	0.0296349	-2.47603
angiopoietin-like 3	Angptl3	0.0364883	1.76069
ankyrin repeat domain 28	ANKRD28	0.0300918	3.83583
ankyrin repeat domain 46	ankrd46	0.0217853	1.62269
ankyrin repeat domain 9	ANKRD9	0.0455119	2.37269
annexin a11	ANXA11	0.0232761	1.81033
adaptor-related protein complex beta 1 subunit	AP1B1	0.0198979	-2.8397
adaptor-related protein complex delta 1 subunit isoform 3	AP3D1	0.0139978	1.74208
anterior pharynx defective 1 homolog a	APH1A	0.00872721	1.62533
apolipoprotein o-like	APOOL	0.0350393	3.27996
amyloid beta precursor protein b	app	0.0209792	-2.30417
coatomer subunit delta	ARCN1	0.00872721	2.35772
rho gtpase activating protein 18	ARHGAP18	0.0245278	2.01461
adp-ribosylation factor-like 3	ARL3	0.0382513	3.3516
armadillo repeat containing 3	ARMC3	0.0498107	2.17946
actin-related protein 2 3 complex subunit 3	ARPC3	0.00752667	2.23883
actin related protein 2 3 subunit 5-like	Arpc5l	0.0438178	1.85049
asparagine synthetase	ASNS	0.027401	1.74009
abnormal spindle-like	ASPM	0.00673095	-3.57518
alveolar soft part sarcoma chromosome candidate 1	Aspscr1	0.0245278	1.49665
phosphoribosylformylglycinamidine synthase	At1g74260	0.0498107	1.87139
atg4 autophagy related 4 homolog c ( cerevisiae)	ATG4C	0.00982963	3.30688
na+ k+ beta 3 polypeptide	atp1b3	0.0455119	1.96331
sarcoplasmic endoplasmic reticulum calcium atpase 2	ATP2A2	0.0452362	-2.25159
atp synthase-coupling factor mitochondrial precursor	ATP5J	0.0457831	1.45235
h+ v1 subunit h	ATP6V1H	0.0334392	2.6229
ataxin 7-like 3	ATXN7L3	0.0396086	2.41106
aurora kinase a interacting protein 1	Aurkaip1	0.0350771	2.48936
caspase activation inhibitor	Aven	0.0389859	1.73945
apoptosis regulator bax	BAX	0.00591145	1.64318
b-cell receptor-associated protein 31	BCAP31	0.0378611	3.6227
b-cell receptor-associated protein 31	BCAP31	0.018482	2.69756
breast cancer anti-estrogen resistance 3	BCAR3	0.0178309	2.00438
branched chain keto acid dehydrogenase beta polypeptide	BCKDHB	0.00796787	3.15091
bladder cancer-associated protein	blcap	0.0149735	1.50461
bcl2-related ovarian killer	boka	0.0158521	1.5839
bromodomain containing 3	Brd3	0.0413462	2.24525
brca1 interacting protein c-terminal helicase 1	BRIP1	0.00752667	3.61724
basigin (ok blood group)	BSG	0.0495053	2.67603
btb domain containing 2	BTBD2	0.0339458	2.34363
bub1 budding uninhibited by benzimidazoles 1 homolog beta	BUB1B	0.0280095	2.36862
methionine adenosyltransferase alpha	C06E7,1	0.0384749	2.10119
chromosome 10 open reading frame 46	C10ORF46	0.0127847	1.45228
chromosome 10 open reading frame 72	C10orf72	0.0482524	4.1993
chromosome 16 open reading frame 35	C16ORF35	0.00788812	2.43284
chromosome 18 open reading frame 22	C18ORF22	0.0343953	2.88784
chromosome 18 open reading frame 8	C18orf8	0.00752667	4.18741
chromosome 1 open reading frame 123	C1orf123	0.00909201	3.05665
chromosome 1 open reading frame 151 protein	C1ORF151	0.0324366	1.97378
chromosome 1 open reading frame 57	C1orf57	0.0461621	2.38697
chromosome 1 open reading frame 69	C1orf69	0.0452567	2.20838
methylmalonic aciduria (cobalamin deficiency) cbld with homocystinuria	C2orf25	0.0457831	4.98876
complement component 4a (rodgers blood group)	C4A	0.0302309	-1.8241
chromosome 7 open reading frame 64	C7ORF64	0.0241913	-1.82237
carbonic anhydrase 4	Ca3	0.00872721	-2.25461
calcium binding protein 39	CAB39	0.0266704	1.78049
calcium binding protein 39	Cab39	0.0452362	1.74268
carbonyl reductase 1	Cbr1	0.0456948	7.32831
cobw domain containing protein	CBWD1	0.0437708	3.23545
coiled-coil domain containing 34	CCDC34	0.00982963	-1.71033
coiled-coil domain containing 44	Ccdc44	0.0389083	4.11775
coiled-coil domain containing 97	CCDC97	0.0355996	2.22299
cyclin d-type binding-protein 1	ccndbp1	0.00552766	3.58427
c-c chemokine receptor type 9	CCR9	0.0160774	2.09665
anaphase-promoting complex subunit cdc26	CDC26	0.0329231	2.92195
cell division cycle 2-like 1	Cdc2l1	0.0232175	-2.01322
cell division control protein 42 homolog precursor	Cdc42	0.0322811	1.64437
cdc42 small effector 2	cdc42se2-a	0.0418568	1.74475
cdc45 cell division cycle 45-like ( cerevisiae)	cdc45l	0.034433	2.18942
cdc5 cell division cycle 5-like ( pombe)	CDC5L	0.0397245	-2.75986
cadherin epithelial	CDH1	0.0455119	-2.77254
cdk5 regulatory subunit associated protein 3	CDK5RAP3	0.0173062	2.41724
cdv3 homolog	cdv3	0.02625	-2.27656
alpha 2	Centa2	0.0498107	1.50689
centrosome-associated protein 350	CEP350	0.0324366	-1.77161
complement factor b	CFB	0.0477117	-1.74608
complement factor h1 protein	Cfh	0.00948002	-2.55229
choline dehydrogenase	CHDH	0.0347881	-2.92388
chromatin modifying protein 2a	chmp2a	0.0201676	2.11482
chordin-like 1	CHRDL2	0.0378611	2.65604
carbohydrate sulfotransferase 10	chst10	0.0270486	4.65081
cytokine induced apoptosis inhibitor 1	CIAPIN1	0.0202042	1.55782
cold-inducible rna-binding protein	CIRBP	0.0476745	1.60738
claudin 18	CLDN18	0.0497192	-4.53703
methylosome subunit picln	CLNS1A	0.0142057	2.50199
atp-dependent clp protease atp-binding subunit clpx- mitochondrial precursor	CLPX	0.0280095	1.60729
cndp dipeptidase 2 (metallopeptidase m20 family)	Cndp2	0.0206593	-1.6619
cndp dipeptidase 2 (metallopeptidase m20 family)	CNDP2	0.0420202	-1.50621
ccr4-not transcription subunit 1	cnot1	0.028563	-1.61243
collagen type xviii alpha 1	Col18a1	0.0178414	-2.42293
collagen type i alpha 1	COL1A1	0.0347261	-2.17746
type alpha 3 (goodpasture antigen) binding isoform cra_a	COL4A3BP	0.02513	-1.533
coatomer protein subunit beta 1	COPB1	0.0277141	2.11808
cop9 constitutive photomorphogenic homolog subunit 2	cops2	0.0139978	1.50475
cop9 signalosome complex subunit 6	cops6	0.0139978	2.17694
ubiquinone biosynthesis protein mitochondrial precursor	Coq9	0.00777462	3.19301
cox15 cytochrome c oxidase assembly protein	Cox15	0.0245278	3.76162
cytochrome c oxidase subunit vib isoform 1	COX6B1	0.00923909	2.86184
cytochrome c oxidase subunit viia-related mitochondrial precursor	COX7A2L	0.00877827	3.59726
cytochrome c oxidase subunit viia-related mitochondrial precursor	COX7A2L	0.0245278	3.41048
cytochrome c oxidase subunit viia-related mitochondrial precursor	COX7A2L	0.0316483	2.60122
cytoplasmic polyadenylation element binding protein 4	CPEB4	0.00909201	-2.03331
copine iii	CPNE3	0.0482524	-2.6687
carnitine palmitoyltransferase 1a	CPT1A	0.0418958	2.56557
carnitine palmitoyltransferase 1a	CPT1A	0.0377676	-1.59326
camp responsive element binding protein 3-like 3	CREB3L3	0.00813996	-2.12053
camp responsive element binding protein 3-like 3	CREB3L3	0.0331199	-2.71307
camp responsive element binding protein 3-like 3	creb3l3b	0.0330524	2.69916
cellular repressor of e1a-stimulated genes 1	CREG1	0.0498107	1.76761
cellular repressor of e1a-stimulated genes 2	Creg2	0.0347261	2.18395
crooked neck-like protein 1	CRNKL1	0.0488187	-1.62563
creb regulated transcription coactivator 2	CRTC2	0.0498107	-3.1318
mu-crystallin homolog	CRYM	0.00923909	2.70967
cold shock domain-containing protein e1	CSDE1	0.0366636	1.50776
cse1 chromosome segregation 1-like	cse1l	0.0202824	3.29296
cleavage stimulation 3 pre- subunit 77kda	Cstf3	0.01397	3.01929
cytochrome p450 aromatase	cyp19a1	0.027401	-1.76856
cytochrome family subfamily polypeptide 24	Cyp2d3	0.0232769	2.41485
novel protein cytochrome family subfamily j	CYP2J1	0.0196793	1.91547
cytochrome p450 like	CYP2U1	0.00673095	3.66268
cytochrome family subfamily polypeptide 1	CYP39A1	0.04226	2.63204
cytochrome family subfamily polypeptide 2	CYP4V2	0.00591145	2.23601
drebrin 1	DBN1	0.0246997	4.08193
drebrin-like	Dbnl	0.0232175	-2.11878
cub and lccl domain containing 2	Dcbld2	0.0271106	1.50753
dopa decarboxylase (aromatic l-amino acid decarboxylase)	DDC	0.0227234	2.50842
d-dopachrome tautomerase	Ddt	0.0227234	1.46649
dihydroorotate dehydrogenase	DHODH	0.0227234	5.81643
dehydrogenase reductase (sdr family) member 1	Dhrs1	0.0353236	2.39958
retinol dehydrogenase 5 (11-cis 9-cis)	DHRS9	0.0163652	5.6163
dihydrolipoamide dehydrogenase	DLD	0.0125026	1.8055
mitochondrial import inner membrane translocase subunit tim14	dnajc19	0.0326947	1.80812
dynamin 1	DNM1	0.0315674	-1.93181
dna (cytosine-5-)-methyltransferase	DNMT1	0.0334404	-3.03748
diphthamide biosynthesis protein 2	DPH2	0.0473072	2.33928
desmoplakin	DSP	0.0201676	-3.36075
deltex 3 homolog	DTX3	0.0480847	1.86666
dullard homolog (xenopus laevis)	dullard	0.00591145	3.21792
e2f-associated phosphoprotein	Eapp	0.0347102	-1.66667
sphingosine-1-phosphate receptor 1	edg1	0.02625	-2.20906
eukaryotic translation elongation factor 1 alpha 1	eef1as	0.00872721	5.24761
translation initiation factor eif-2b subunit alpha	EIF2B1	0.0493372	1.97442
eukaryotic translation initiation factor subunit 2 39kda	eif2b2	0.0498107	2.561
eukaryotic translation initiation factor subunit 2 39kda	eif2b2	0.0398815	1.71621
eukaryotic translation initiation factor 3 subunit a	Eif3a	0.0325982	1.45156
eukaryotic translation initiation factor 4e member 3	eif4e3	0.0476745	2.21282
eukaryotic translation initiation factor 4e type 3	EIF4E3	0.0201676	2.31203
eukaryotic translation initiation factor 4e binding protein 2	EIF4EBP2	0.0324366	1.70441
elongation factor rna polymerase ii	ELL	0.0174376	-1.78996
elongation of very long chain fatty acids protein 1	ELOVL1	0.0147056	2.38546
homeobox protein emx2	EMX2	0.0444226	-2.10281
ectonucleotide pyrophosphatase phosphodiesterase 2	ENPP2	0.00788812	2.11489
ectonucleoside triphosphate diphosphohydrolase 6	ENTPD6	0.0129658	1.70864
EPS8-like 2	EPS8L2	0.00945278	-2.02294
endoplasmic reticulum to nucleus signalling 1	ERN1	0.00909201	-3.8261
envoplakin	EVPL	0.0290959	-2.19956
exocyst complex component 6	EXOC6	0.0394607	-2.28843
coagulation factor x	F10	0.0141617	2.34289
coagulation factor x	F10	0.0439946	1.99737
coagulation factor vii	F7	0.00982963	2.62253
coagulation factor ix	F9	0.0318035	5.10409
coagulation factor vii	F9	0.0417649	2.26022
delta-6 fatty acyl desaturase	FADS2	0.0157227	2.03104
fas-associated factor 1	FAF1	0.0484917	-1.90585
family with sequence similarity member a	fam100a	0.0349195	1.62143
chromosome 5 open reading frame isoform cra_a	FAM114A1	0.0455119	1.62201
brca1-a complex subunit abraxas	FAM175A	0.0368331	1.62669
spindle and kinetochore-associated protein 2	FAM33A	0.0456948	1.63946
phenylalanyl-trna beta subunit	FARSB	0.0475704	2.03447
f-box protein 41	Fbxo41	0.0377875	-1.87467
f-box only protein 6	Fbxo6	0.048772	1.94101
F-box protein 9	Fbxo9	0.0245278	1.67366
fumarate hydratase	fh	0.0296349	2.08257
endothelial actin-binding protein	FLNA	0.00909201	-4.90667
fn1 protein	FN1	0.0245278	-1.96406
fibronectin type iii domain-containing protein 3b	FNDC3B	0.0232769	-1.9572
forkhead box a2	foxa2	0.0380003	1.99546
fryl protein	FRYL	0.0453694	-1.64237
glucose-6-phosphatase	g6pc	0.0486708	2.24688
udp-glucose 4-epimerase	GALE	0.0320342	1.83652
udp-glucose 4-epimerase	Gale	0.0391661	1.52763
probable polypeptide n-acetylgalactosaminyltransferase 8	GALNT8	0.00923909	-1.74352
glyceraldehyde-3-phosphate dehydrogenase	GAPDH	0.0178414	5.17017
transcription factor gata-6	GATA6	0.0153534	-1.7215
gata zinc finger domain containing 2b	GATAD2B	0.01397	-3.25634
gtp cyclohydrolase 1	gch1	0.00777462	3.16274
glycine cleavage system h mitochondrial precursor	GCSH	0.0455119	1.68652
glycerophosphodiester phosphodiesterase 1	Gde1	0.0439946	3.53421
gem (nuclear organelle) associated protein 4	GEMIN4	0.0362685	2.16373
glutaredoxin-related protein 5	Glrx5	0.0328889	2.0438
glycosyltransferase 8 domain containing 1	glt8d1	0.0171986	3.25395
guanine nucleotide-binding protein subunit beta-2-like 1	Gnb2l1	0.00552766	4.97827
golgi phosphoprotein 3 (coat-protein)	Golph3	0.0301719	2.15663
golgi reassembly stacking protein 2	Gorasp2	0.0345976	-1.79159
aspartate mitochondrial precursor	GOT2	0.0435199	1.90662
glycerol phosphate dehydrogenase mitochondrial	Gpd2	0.0239425	-1.59777
glutamate n-methyl d-aspartate-associated protein 1 (glutamate binding)	GRINA	0.00736378	-1.51776
n-methyl-d-aspartate receptor-associated isoform f	GRINA	0.0347261	3.50642
granulins precursor	GRN	0.0196793	2.6827
galectin-related protein	grp-B	0.0182424	2.16972
transcription initiation factor iia subunit 2	gtf2a2	0.0161994	3.186
hydroxyacid oxidase 2	HAO2	0.00777462	5.41606
hemoglobin subunit beta-1	hbb1	0.00431959	-1.90885
hmg-box transcription factor 1	HBP1	0.0452362	2.18724
zinc c4h2 domain containing	HCA127	0.010347	1.58962
high density lipoprotein binding protein	HDLBP	0.00552766	2.78024
heat repeat containing 3	Heatr3	0.0452362	1.59487
helicase-like transcription factor	HLTF	0.0264206	2.2033
3-hydroxy-3-methylglutaryl-coenzyme a synthase 1	HMGCS1	0.018482	-1.96632
heterogeneous nuclear ribonucleoprotein u	HNRNPU	0.00909201	-2.16456
heterogeneous nuclear ribonucleoprotein l-like	HNRPLL	0.00923909	2.26511
heparan sulfate 3-o-sulfotransferase 1	HS3ST1	0.00923909	1.50039
heat shock protein 70	hsc70	0.0134933	2.36052
heat shock cognate 70 kda protein	hsc71	0.0191915	2.45176
heat shock protein 8	hsc71	0.0125807	2.94689
heat shock protein 90kda alpha class b member 1	hsp90ab1	0.0143069	3.39707
heparan sulfate proteoglycan 2	HSPG2	0.0293145	2.98142
perlecan (heparan sulfate proteoglycan 2)	HSPG2	0.0139978	3.50813
hiv-1 tat interactive protein 30kda	HTATIP2	0.0328007	1.7379
isocitrate dehydrogenase 1 (nadp+) soluble	Idh1	0.0134933	1.82411
insulin-like growth factor binding protein 2	igfbp2	0.0282921	2.14791
insulin-like growth factor binding protein 2	IGFBP2	0.00552766	2.50291
cell adhesion molecule jcam	Igsf5	0.00591145	2.60907
inhibitor of kappa light polypeptide gene enhancer in b- kinase complex-associated protein	IKBKAP	0.0382513	2.31352
inositol -triphosphate receptor 2	ITPR2	0.0452567	1.59029
janus kinase 1	jak1	0.0232175	-1.78881
[truncated: 509 more rows]

## Sheet: Table S2
Table S2. Overrepresented Gene Ontology (GO) functions that were regulated in the liver of Atlantic salmon (Salmo salar) after 48 h waterborne exposure to 0.25, 0.5 and 1.0 mg/L nominal concentrations of depleted uranium (DU).
GO term	Description	p-value	# of Genes selected	# of Genes on array
0.25 mg/L uranium
GO:0005739	mitochondrion	3.1913e-11	90	3023
GO:0016491	oxidoreductase activity	1.2151e-07	61	1972
GO:0044429	mitochondrial part	3.4703e-07	51	1542
GO:0055114	oxidation reduction	2.5808e-06	49	1550
GO:0006732	coenzyme metabolic process	6.9636e-06	32	802
GO:0051186	cofactor metabolic process	8.5936e-06	35	951
GO:0070469	respiratory chain	8.5936e-06	17	248
GO:0009056	catabolic process	8.7936e-06	83	3564
GO:0044444	cytoplasmic part	9.4258e-06	217	12726
GO:0009055	electron carrier activity	3.1119e-05	25	580
GO:0032787	monocarboxylic acid metabolic process	3.1119e-05	36	1073
GO:0031966	mitochondrial membrane	7.9505e-05	36	1121
GO:0045333	cellular respiration	8.8595e-05	21	454
GO:0005740	mitochondrial envelope	9.1666e-05	37	1185
GO:0005743	mitochondrial inner membrane	0.00010753	30	856
GO:0044248	cellular catabolic process	0.00016356	68	2961
GO:0019866	organelle inner membrane	0.00017223	31	929
GO:0022900	electron transport chain	0.00018393	18	366
GO:0006119	oxidative phosphorylation	0.00019372	21	488
GO:0005746	mitochondrial respiratory chain	0.00020127	12	165
GO:0031967	organelle envelope	0.00055542	45	1741
GO:0044283	small molecule biosynthetic process	0.00055542	45	1738
GO:0044282	small molecule catabolic process	0.00061423	33	1105
GO:0031975	envelope	0.00068143	45	1761
GO:0005840	ribosome	0.00070545	33	1119
GO:0031090	organelle membrane	0.00070545	79	3825
GO:0005737	cytoplasm	0.00092612	271	17839
GO:0045273	respiratory chain complex II	0.00093435	5	23
GO:0045281	succinate dehydrogenase complex	0.00093435	5	23
GO:0009309	amine biosynthetic process	0.00098072	15	308
GO:0006414	translational elongation	0.0012165	15	317
GO:0015980	energy derivation by oxidation of organic compounds	0.0012165	23	661
GO:0016251	general RNA polymerase II transcription factor activity	0.0012165	10	142
GO:0022904	respiratory electron transport chain	0.0012165	14	277
GO:0006091	generation of precursor metabolites and energy	0.001646	33	1184
GO:0048037	cofactor binding	0.0017352	23	681
GO:0006412	translation	0.0020923	38	1476
GO:0016053	organic acid biosynthetic process	0.0022038	20	554
GO:0046394	carboxylic acid biosynthetic process	0.0022038	20	554
GO:0006729	tetrahydrobiopterin biosynthetic process	0.0024032	4	15
GO:0045277	respiratory chain complex IV	0.0024032	8	97
GO:0006123	mitochondrial electron transport, cytochrome c to oxygen	0.002527	8	98
GO:0006099	tricarboxylic acid cycle	0.002552	10	159
GO:0046356	acetyl-CoA catabolic process	0.0027747	10	161
GO:0004129	cytochrome-c oxidase activity	0.0028907	8	102
GO:0006084	acetyl-CoA metabolic process	0.0028907	11	198
GO:0015002	heme-copper terminal oxidase activity	0.0028907	8	102
GO:0016675	oxidoreductase activity, acting on heme group of donors	0.0028907	8	102
GO:0016676	oxidoreductase activity, acting on heme group of donors, oxygen as acceptor	0.0028907	8	102
GO:0044281	small molecule metabolic process	0.0029187	110	6156
GO:0042180	cellular ketone metabolic process	0.0029906	71	3544
GO:0009109	coenzyme catabolic process	0.0031126	10	167
GO:0042773	ATP synthesis coupled electron transport	0.0031126	12	239
GO:0042775	mitochondrial ATP synthesis coupled electron transport	0.0031126	12	239
GO:0046146	tetrahydrobiopterin metabolic process	0.0031126	4	17
GO:0044455	mitochondrial membrane part	0.0031957	15	360
GO:0009063	cellular amino acid catabolic process	0.0036653	15	365
GO:0051066	dihydrobiopterin metabolic process	0.0037004	3	7
GO:0006417	regulation of translation	0.0037512	22	691
GO:0046496	nicotinamide nucleotide metabolic process	0.0037512	10	173
GO:0015976	carbon utilization	0.0040484	7	83
GO:0016054	organic acid catabolic process	0.0040484	17	462
GO:0019362	pyridine nucleotide metabolic process	0.0040484	11	212
GO:0019752	carboxylic acid metabolic process	0.0040484	68	3414
GO:0043436	oxoacid metabolic process	0.0040484	68	3414
GO:0046395	carboxylic acid catabolic process	0.0040484	17	462
GO:0051187	cofactor catabolic process	0.0040484	10	177
GO:0008135	translation factor activity, nucleic acid binding	0.0040944	17	463
GO:0006082	organic acid metabolic process	0.0042186	68	3424
GO:0009310	amine catabolic process	0.004805	15	381
GO:0009060	aerobic respiration	0.0048108	10	182
GO:0033279	ribosomal subunit	0.0054873	12	261
GO:0005759	mitochondrial matrix	0.0057941	17	480
GO:0031980	mitochondrial lumen	0.0057941	17	480
GO:0006368	RNA elongation from RNA polymerase II promoter	0.0058517	9	153
GO:0006733	oxidoreduction coenzyme metabolic process	0.0058517	14	347
GO:0016645	oxidoreductase activity, acting on the CH-NH group of donors	0.0058517	6	63
GO:0000104	succinate dehydrogenase activity	0.006171	4	22
GO:0007598	blood coagulation, extrinsic pathway	0.0064002	3	9
GO:0015266	protein channel activity	0.0064291	2	2
GO:0015078	hydrogen ion transmembrane transporter activity	0.0068442	13	312
GO:0055086	nucleobase, nucleoside and nucleotide metabolic process	0.0070768	38	1627
GO:0009110	vitamin biosynthetic process	0.0085748	7	97
GO:0044271	cellular nitrogen compound biosynthetic process	0.0085748	32	1296
GO:0045454	cell redox homeostasis	0.0089309	9	164
GO:0006354	RNA elongation	0.0095483	9	166
GO:0018130	heterocycle biosynthetic process	0.0095483	11	242
GO:0006760	folic acid and derivative metabolic process	0.0097989	6	71
GO:0006753	nucleoside phosphate metabolic process	0.010872	32	1319
GO:0009117	nucleotide metabolic process	0.010872	32	1319
GO:0016854	racemase and epimerase activity	0.011779	4	27
GO:0042401	cellular biogenic amine biosynthetic process	0.011779	8	137
GO:0046656	folic acid biosynthetic process	0.011779	4	27
GO:0050662	coenzyme binding	0.011779	16	472
GO:0060349	bone morphogenesis	0.012393	5	49
GO:0015992	proton transport	0.013948	16	481
GO:0006367	transcription initiation from RNA polymerase II promoter	0.016002	10	220
GO:0046483	heterocycle metabolic process	0.016002	40	1834
GO:0033144	negative regulation of steroid hormone receptor signaling pathway	0.016425	3	13
GO:0040015	negative regulation of multicellular organism growth	0.016425	3	13
GO:0060317	cardiac epithelial to mesenchymal transition	0.016425	3	13
GO:0006818	hydrogen transport	0.016755	16	492
GO:0046655	folic acid metabolic process	0.018224	4	31
GO:0051927	negative regulation of calcium ion transport via voltage-gated calcium channel activity	0.018224	4	31
GO:0003824	catalytic activity	0.020124	229	15525
GO:0006098	pentose-phosphate shunt	0.020124	7	116
GO:0009396	folic acid and derivative biosynthetic process	0.020338	5	56
GO:0016592	mediator complex	0.020338	5	56
GO:0006740	NADPH regeneration	0.020563	7	117
GO:0008652	cellular amino acid biosynthetic process	0.020801	10	231
GO:0005749	mitochondrial respiratory chain complex II	0.021524	3	15
GO:0006725	cellular aromatic compound metabolic process	0.021524	29	1218
GO:0008152	metabolic process	0.021524	302	21370
GO:0008320	protein transmembrane transporter activity	0.021524	5	58
GO:0015934	large ribosomal subunit	0.021524	7	120
GO:0022884	macromolecule transmembrane transporter activity	0.021524	5	58
GO:0042364	water-soluble vitamin biosynthetic process	0.021524	6	87
GO:0042558	pteridine and derivative metabolic process	0.021524	6	86
GO:0043227	membrane-bounded organelle	0.021524	266	18489
GO:0045257	succinate dehydrogenase complex (ubiquinone)	0.021524	3	15
GO:0045283	fumarate reductase complex	0.021524	3	15
GO:0010608	posttranscriptional regulation of gene expression	0.023033	23	886
GO:0000313	organellar ribosome	0.023394	6	89
GO:0005761	mitochondrial ribosome	0.023394	6	89
GO:0004577	N-acetylglucosaminyldiphosphodolichol N-acetylglucosaminyltransferase activity	0.023713	2	4
GO:0006576	cellular biogenic amine metabolic process	0.023713	13	373
GO:0019438	aromatic compound biosynthetic process	0.023713	7	123
GO:0032413	negative regulation of ion transmembrane transporter activity	0.023713	4	35
GO:0043231	intracellular membrane-bounded organelle	0.023872	265	18457
GO:0006739	NADP metabolic process	0.025087	7	125
GO:0006752	group transfer coenzyme metabolic process	0.025087	7	125
GO:0016757	transferase activity, transferring glycosyl groups	0.025087	20	732
GO:0030529	ribonucleoprotein complex	0.027022	40	1917
GO:0044237	cellular metabolic process	0.028348	271	18992
GO:0006558	L-phenylalanine metabolic process	0.031645	6	96
GO:0009225	nucleotide-sugar metabolic process	0.031645	5	65
GO:0051188	cofactor biosynthetic process	0.031645	14	437
GO:0000315	organellar large ribosomal subunit	0.032932	4	39
GO:0003702	RNA polymerase II transcription factor activity	0.032932	16	541
GO:0005762	mitochondrial large ribosomal subunit	0.032932	4	39
GO:0042398	cellular amino acid derivative biosynthetic process	0.033964	9	212
GO:0003983	UTP:glucose-1-phosphate uridylyltransferase activity	0.034842	2	5
GO:0051241	negative regulation of multicellular organismal process	0.034842	11	301
GO:0051748	UTP-monosaccharide-1-phosphate uridylyltransferase activity	0.034842	2	5
GO:0003746	translation elongation factor activity	0.038525	6	101
GO:0043648	dicarboxylic acid metabolic process	0.040179	7	138
GO:0046164	alcohol catabolic process	0.040824	12	355
GO:0016646	oxidoreductase activity, acting on the CH-NH group of donors, NAD or NADP as acceptor	0.040908	4	42
GO:0009074	aromatic amino acid family catabolic process	0.048329	4	44
GO:0003978	UDP-glucose 4-epimerase activity	0.048467	2	6
GO:0004155	6,7-dihydropteridine reductase activity	0.048467	2	6
GO:0004497	monooxygenase activity	0.048467	9	226
GO:0019919	peptidyl-arginine methylation, to asymmetrical-dimethyl arginine	0.048467	2	6
GO:0035247	peptidyl-arginine omega-N-methylation	0.048467	2	6
0.5 mg/L uranium
GO:0005739	mitochondrion	4.788e-14	99	3023
GO:0016491	oxidoreductase activity	6.8991e-08	63	1972
GO:0044429	mitochondrial part	6.8991e-08	54	1542
GO:0044444	cytoplasmic part	2.3886e-07	234	12726
GO:0055114	oxidation reduction	1.1952e-06	51	1550
GO:0006732	coenzyme metabolic process	4.9314e-06	33	802
GO:0051186	cofactor metabolic process	7.5282e-06	36	951
GO:0009056	catabolic process	7.8361e-06	86	3564
GO:0031966	mitochondrial membrane	1.2544e-05	39	1121
GO:0070469	respiratory chain	1.2544e-05	17	248
GO:0005743	mitochondrial inner membrane	1.2601e-05	33	856
GO:0005740	mitochondrial envelope	1.5561e-05	40	1185
GO:0019866	organelle inner membrane	2.2781e-05	34	929
GO:0032787	monocarboxylic acid metabolic process	2.5214e-05	37	1073
GO:0009055	electron carrier activity	5.4186e-05	25	580
GO:0005737	cytoplasm	9.1531e-05	289	17839
GO:0031967	organelle envelope	9.1531e-05	49	1741
GO:0044248	cellular catabolic process	9.1652e-05	71	2961
GO:0006119	oxidative phosphorylation	0.00010255	22	488
GO:0031975	envelope	0.00010255	49	1761
GO:0045333	cellular respiration	0.00011575	21	454
GO:0005840	ribosome	0.00012318	36	1119
GO:0044282	small molecule catabolic process	0.00023799	35	1105
GO:0005746	mitochondrial respiratory chain	0.0002619	12	165
GO:0022900	electron transport chain	0.0002619	18	366
GO:0006412	translation	0.00028713	42	1476
GO:0044283	small molecule biosynthetic process	0.00028713	47	1738
GO:0031090	organelle membrane	0.00032403	83	3825
GO:0016251	general RNA polymerase II transcription factor activity	0.00032699	11	142
GO:0009309	amine biosynthetic process	0.00039345	16	308
GO:0048037	cofactor binding	0.0004677	25	681
GO:0016053	organic acid biosynthetic process	0.00048431	22	554
GO:0046394	carboxylic acid biosynthetic process	0.00048431	22	554
GO:0042180	cellular ketone metabolic process	0.00061885	77	3544
GO:0006091	generation of precursor metabolites and energy	0.00069782	35	1184
GO:0009063	cellular amino acid catabolic process	0.00069782	17	365
GO:0019752	carboxylic acid metabolic process	0.00088587	74	3414
GO:0043436	oxoacid metabolic process	0.00088587	74	3414
GO:0045273	respiratory chain complex II	0.00088587	5	23
GO:0045281	succinate dehydrogenase complex	0.00088587	5	23
GO:0006082	organic acid metabolic process	0.00095467	74	3424
GO:0008135	translation factor activity, nucleic acid binding	0.00099468	19	463
GO:0009310	amine catabolic process	0.00099468	17	381
GO:0016054	organic acid catabolic process	0.00099468	19	462
GO:0046395	carboxylic acid catabolic process	0.00099468	19	462
GO:0006417	regulation of translation	0.0012114	24	691
GO:0022904	respiratory electron transport chain	0.0013209	14	277
GO:0044281	small molecule metabolic process	0.0013209	116	6156
GO:0046496	nicotinamide nucleotide metabolic process	0.0013209	11	173
GO:0006414	translational elongation	0.0014252	15	317
GO:0015980	energy derivation by oxidation of organic compounds	0.0015778	23	661
GO:0044455	mitochondrial membrane part	0.0015778	16	360
GO:0019362	pyridine nucleotide metabolic process	0.0015844	12	212
GO:0006368	RNA elongation from RNA polymerase II promoter	0.002143	10	153
GO:0006729	tetrahydrobiopterin biosynthetic process	0.002143	4	15
GO:0045277	respiratory chain complex IV	0.0024704	8	97
GO:0006123	mitochondrial electron transport, cytochrome c to oxygen	0.0026131	8	98
GO:0006099	tricarboxylic acid cycle	0.0028186	10	159
GO:0004129	cytochrome-c oxidase activity	0.0030357	8	102
GO:0006733	oxidoreduction coenzyme metabolic process	0.0030357	15	347
GO:0015002	heme-copper terminal oxidase activity	0.0030357	8	102
GO:0016675	oxidoreductase activity, acting on heme group of donors	0.0030357	8	102
GO:0016676	oxidoreductase activity, acting on heme group of donors, oxygen as acceptor	0.0030357	8	102
GO:0046146	tetrahydrobiopterin metabolic process	0.0030357	4	17
GO:0046356	acetyl-CoA catabolic process	0.0030357	10	161
GO:0050662	coenzyme binding	0.0030357	18	472
GO:0006084	acetyl-CoA metabolic process	0.0032097	11	198
GO:0006354	RNA elongation	0.0034174	10	166
GO:0015078	hydrogen ion transmembrane transporter activity	0.0034174	14	312
GO:0009109	coenzyme catabolic process	0.0035295	10	167
GO:0051066	dihydrobiopterin metabolic process	0.0035339	3	7
GO:0042773	ATP synthesis coupled electron transport	0.0036714	12	239
GO:0042775	mitochondrial ATP synthesis coupled electron transport	0.0036714	12	239
GO:0042401	cellular biogenic amine biosynthetic process	0.003753	9	137
GO:0018130	heterocycle biosynthetic process	0.0040224	12	242
GO:0006818	hydrogen transport	0.0043114	18	492
GO:0015976	carbon utilization	0.0047243	7	83
GO:0030529	ribonucleoprotein complex	0.0048855	45	1917
GO:0051187	cofactor catabolic process	0.0050666	10	177
GO:0010608	posttranscriptional regulation of gene expression	0.0051553	26	886
GO:0006576	cellular biogenic amine metabolic process	0.0054957	15	373
GO:0006098	pentose-phosphate shunt	0.0059843	8	116
GO:0009060	aerobic respiration	0.0060598	10	182
GO:0008152	metabolic process	0.0061244	320	21370
GO:0006740	NADPH regeneration	0.0061274	8	117
GO:0006367	transcription initiation from RNA polymerase II promoter	0.0062939	11	220
GO:0006725	cellular aromatic compound metabolic process	0.0062939	32	1218
GO:0000104	succinate dehydrogenase activity	0.0064901	4	22
GO:0007598	blood coagulation, extrinsic pathway	0.0064901	3	9
GO:0015266	protein channel activity	0.0064901	2	2
GO:0016645	oxidoreductase activity, acting on the CH-NH group of donors	0.0064901	6	63
GO:0033279	ribosomal subunit	0.0065986	12	261
GO:0043227	membrane-bounded organelle	0.0065986	282	18489
GO:0005759	mitochondrial matrix	0.0075809	17	480
GO:0019438	aromatic compound biosynthetic process	0.0075809	8	123
GO:0031980	mitochondrial lumen	0.0075809	17	480
GO:0043231	intracellular membrane-bounded organelle	0.0075809	281	18457
GO:0055086	nucleobase, nucleoside and nucleotide metabolic process	0.0075809	39	1627
GO:0015992	proton transport	0.007649	17	481
GO:0044271	cellular nitrogen compound biosynthetic process	0.007649	33	1296
GO:0005851	eukaryotic translation initiation factor 2B complex	0.0080965	4	24
GO:0006739	NADP metabolic process	0.0080965	8	125
GO:0008652	cellular amino acid biosynthetic process	0.0080965	11	231
GO:0006767	water-soluble vitamin metabolic process	0.0081077	10	194
GO:0006558	L-phenylalanine metabolic process	0.0085254	7	96
GO:0046164	alcohol catabolic process	0.0085254	14	355
GO:0009110	vitamin biosynthetic process	0.009002	7	97
GO:0006753	nucleoside phosphate metabolic process	0.0095843	33	1319
GO:0009117	nucleotide metabolic process	0.0095843	33	1319
GO:0045454	cell redox homeostasis	0.0097149	9	164
GO:0046483	heterocycle metabolic process	0.0097149	42	1834
GO:0006760	folic acid and derivative metabolic process	0.010005	6	71
GO:0016854	racemase and epimerase activity	0.011692	4	27
GO:0046656	folic acid biosynthetic process	0.011692	4	27
GO:0044237	cellular metabolic process	0.012242	286	18992
GO:0006007	glucose catabolic process	0.012493	13	329
GO:0060349	bone morphogenesis	0.012633	5	49
GO:0003743	translation initiation factor activity	0.013375	13	332
GO:0043648	dicarboxylic acid metabolic process	0.013444	8	138
GO:0042398	cellular amino acid derivative biosynthetic process	0.014171	10	212
GO:0019320	hexose catabolic process	0.01459	13	336
GO:0033144	negative regulation of steroid hormone receptor signaling pathway	0.0156	3	13
GO:0040015	negative regulation of multicellular organism growth	0.0156	3	13
GO:0060317	cardiac epithelial to mesenchymal transition	0.0156	3	13
GO:0046365	monosaccharide catabolic process	0.015767	13	340
GO:0046655	folic acid metabolic process	0.018203	4	31
GO:0044249	cellular biosynthetic process	0.01872	165	10161
GO:0009749	response to glucose stimulus	0.020933	9	186
GO:0009058	biosynthetic process	0.02098	170	10550
GO:0009396	folic acid and derivative biosynthetic process	0.02098	5	56
GO:0016592	mediator complex	0.02098	5	56
GO:0003702	RNA polymerase II transcription factor activity	0.021569	17	541
GO:0009746	response to hexose stimulus	0.021569	9	188
GO:0034284	response to monosaccharide stimulus	0.021569	9	188
GO:0005749	mitochondrial respiratory chain complex II	0.022033	3	15
GO:0045257	succinate dehydrogenase complex (ubiquinone)	0.022033	3	15
GO:0045283	fumarate reductase complex	0.022033	3	15
GO:0006805	xenobiotic metabolic process	0.022156	9	190
GO:0019318	hexose metabolic process	0.022156	21	747
GO:0042558	pteridine and derivative metabolic process	0.022156	6	86
GO:0071466	cellular response to xenobiotic stimulus	0.022156	9	190
GO:0008320	protein transmembrane transporter activity	0.022414	5	58
GO:0015077	monovalent inorganic cation transmembrane transporter activity	0.022414	17	547
GO:0022884	macromolecule transmembrane transporter activity	0.022414	5	58
GO:0042364	water-soluble vitamin biosynthetic process	0.02289	6	87
GO:0006066	alcohol metabolic process	0.02292	31	1298
GO:0004577	N-acetylglucosaminyldiphosphodolichol N-acetylglucosaminyltransferase activity	0.023099	2	4
GO:0015934	large ribosomal subunit	0.023357	7	120
GO:0003824	catalytic activity	0.023945	237	15525
GO:0006352	transcription initiation	0.024262	11	276
GO:0014003	oligodendrocyte development	0.024262	4	35
GO:0000313	organellar ribosome	0.024427	6	89
GO:0005761	mitochondrial ribosome	0.024427	6	89
GO:0044275	cellular carbohydrate catabolic process	0.026244	14	414
GO:0032268	regulation of cellular protein metabolic process	0.027009	34	1490
GO:0006752	group transfer coenzyme metabolic process	0.028107	7	125
GO:0006020	inositol metabolic process	0.031592	6	94
GO:0043226	organelle	0.032727	312	21331
GO:0006575	cellular amino acid derivative metabolic process	0.03284	18	623
GO:0006006	glucose metabolic process	0.033585	18	625
GO:0009225	nucleotide-sugar metabolic process	0.033585	5	65
GO:0000315	organellar large ribosomal subunit	0.033798	4	39
GO:0003983	UTP:glucose-1-phosphate uridylyltransferase activity	0.033798	2	5
GO:0005762	mitochondrial large ribosomal subunit	0.033798	4	39
GO:0006766	vitamin metabolic process	0.033798	11	291
GO:0051748	UTP-monosaccharide-1-phosphate uridylyltransferase activity	0.033798	2	5
GO:0016757	transferase activity, transferring glycosyl groups	0.034093	20	732
GO:0043229	intracellular organelle	0.036387	311	21300
GO:0009410	response to xenobiotic stimulus	0.038069	9	211
GO:0051188	cofactor biosynthetic process	0.039239	14	437
GO:0003746	translation elongation factor activity	0.041849	6	101
GO:0016052	carbohydrate catabolic process	0.042144	15	490
GO:0016646	oxidoreductase activity, acting on the CH-NH group of donors, NAD or NADP as acceptor	0.042144	4	42
GO:0009072	aromatic amino acid family metabolic process	0.044179	15	493
GO:0005829	cytosol	0.045132	65	3498
GO:0003978	UDP-glucose 4-epimerase activity	0.046351	2	6
GO:0004155	6,7-dihydropteridine reductase activity	0.046351	2	6
GO:0006413	translational initiation	0.046351	13	399
GO:0019919	peptidyl-arginine methylation, to asymmetrical-dimethyl arginine	0.046351	2	6
GO:0035247	peptidyl-arginine omega-N-methylation	0.046351	2	6
GO:0009074	aromatic amino acid family catabolic process	0.047867	4	44
GO:0044446	intracellular organelle part	0.049051	196	12724
GO:0006568	tryptophan metabolic process	0.049732	8	181
1.0 mg/L uranium
GO:0005739	mitochondrion	8.1758e-12	87	3023
GO:0016491	oxidoreductase activity	4.9051e-08	59	1972
GO:0044429	mitochondrial part	7.3789e-07	48	1542
GO:0044444	cytoplasmic part	1.6597e-06	208	12726
GO:0055114	oxidation reduction	1.6597e-06	47	1550
GO:0006732	coenzyme metabolic process	1.347e-05	30	802
GO:0051186	cofactor metabolic process	1.3668e-05	33	951
GO:0032787	monocarboxylic acid metabolic process	2.0567e-05	35	1073
GO:0009055	electron carrier activity	3.7049e-05	24	580
GO:0009056	catabolic process	4.9081e-05	76	3564
GO:0070469	respiratory chain	7.3097e-05	15	248
GO:0006412	translation	7.3841e-05	41	1476
GO:0005840	ribosome	9.817e-05	34	1119
GO:0031966	mitochondrial membrane	9.817e-05	34	1121
GO:0005740	mitochondrial envelope	0.00011392	35	1185
GO:0005746	mitochondrial respiratory chain	0.00011493	12	165
GO:0009309	amine biosynthetic process	0.00014561	16	308
GO:0005737	cytoplasm	0.00018086	258	17839
GO:0005743	mitochondrial inner membrane	0.00018086	28	856
GO:0006414	translational elongation	0.00018086	16	317
GO:0031090	organelle membrane	0.00018086	77	3825
GO:0031967	organelle envelope	0.00018495	44	1741
GO:0019866	organelle inner membrane	0.00023172	29	929
GO:0031975	envelope	0.00023172	44	1761
GO:0048037	cofactor binding	0.00023172	24	681
GO:0045333	cellular respiration	0.00023259	19	454
GO:0044248	cellular catabolic process	0.0002627	63	2961
GO:0016053	organic acid biosynthetic process	0.00028871	21	554
GO:0046394	carboxylic acid biosynthetic process	0.00028871	21	554
GO:0044283	small molecule biosynthetic process	0.00030863	43	1738
GO:0044455	mitochondrial membrane part	0.00056569	16	360
GO:0045273	respiratory chain complex II	0.00056569	5	23
GO:0045281	succinate dehydrogenase complex	0.00056569	5	23
GO:0016251	general RNA polymerase II transcription factor activity	0.00063141	10	142
GO:0022900	electron transport chain	0.00064852	16	366
GO:0006099	tricarboxylic acid cycle	0.0016086	10	159
GO:0006119	oxidative phosphorylation	0.0016774	18	488
GO:0046356	acetyl-CoA catabolic process	0.0016982	10	161
GO:0006084	acetyl-CoA metabolic process	0.0017778	11	198
GO:0006729	tetrahydrobiopterin biosynthetic process	0.0017778	4	15
GO:0006417	regulation of translation	0.001819	22	691
GO:0006091	generation of precursor metabolites and energy	0.0019259	31	1184
GO:0042180	cellular ketone metabolic process	0.0019259	68	3544
GO:0009109	coenzyme catabolic process	0.0020098	10	167
GO:0018130	heterocycle biosynthetic process	0.0020835	12	242
GO:0042401	cellular biogenic amine biosynthetic process	0.0023424	9	137
GO:0008135	translation factor activity, nucleic acid binding	0.0023693	17	463
GO:0015980	energy derivation by oxidation of organic compounds	0.0024481	21	661
GO:0046146	tetrahydrobiopterin metabolic process	0.0024805	4	17
GO:0044282	small molecule catabolic process	0.0027907	29	1105
GO:0050662	coenzyme binding	0.0027907	17	472
GO:0051187	cofactor catabolic process	0.0027907	10	177
GO:0019752	carboxylic acid metabolic process	0.0029748	65	3414
GO:0043436	oxoacid metabolic process	0.0029748	65	3414
GO:0051066	dihydrobiopterin metabolic process	0.0030837	3	7
GO:0006082	organic acid metabolic process	0.003127	65	3424
GO:0009060	aerobic respiration	0.0032198	10	182
GO:0033279	ribosomal subunit	0.0033592	12	261
GO:0030529	ribonucleoprotein complex	0.0035066	42	1917
GO:0006368	RNA elongation from RNA polymerase II promoter	0.0042474	9	153
GO:0008652	cellular amino acid biosynthetic process	0.004718	11	231
GO:0016645	oxidoreductase activity, acting on the CH-NH group of donors	0.0047268	6	63
GO:0019438	aromatic compound biosynthetic process	0.005009	8	123
GO:0006725	cellular aromatic compound metabolic process	0.0051362	30	1218
GO:0022904	respiratory electron transport chain	0.0052692	12	277
GO:0000104	succinate dehydrogenase activity	0.0054071	4	22
GO:0007598	blood coagulation, extrinsic pathway	0.0059273	3	9
GO:0010608	posttranscriptional regulation of gene expression	0.0059273	24	886
GO:0006558	L-phenylalanine metabolic process	0.0060605	7	96
GO:0006576	cellular biogenic amine metabolic process	0.0060605	14	373
GO:0015266	protein channel activity	0.0060605	2	2
GO:0045454	cell redox homeostasis	0.0060605	9	164
GO:0009110	vitamin biosynthetic process	0.0061731	7	97
GO:0044281	small molecule metabolic process	0.0061935	101	6156
GO:0006354	RNA elongation	0.0063275	9	166
GO:0006760	folic acid and derivative metabolic process	0.007521	6	71
GO:0008152	metabolic process	0.0080796	286	21370
GO:0042398	cellular amino acid derivative biosynthetic process	0.0082665	10	212
GO:0043648	dicarboxylic acid metabolic process	0.0088579	8	138
GO:0043227	membrane-bounded organelle	0.0099677	252	18489
GO:0016854	racemase and epimerase activity	0.0099754	4	27
GO:0046656	folic acid biosynthetic process	0.0099754	4	27
GO:0006367	transcription initiation from RNA polymerase II promoter	0.010456	10	220
GO:0044271	cellular nitrogen compound biosynthetic process	0.011262	30	1296
GO:0043231	intracellular membrane-bounded organelle	0.011601	251	18457
GO:0016054	organic acid catabolic process	0.013531	15	462
GO:0046395	carboxylic acid catabolic process	0.013531	15	462
GO:0055086	nucleobase, nucleoside and nucleotide metabolic process	0.013531	35	1627
GO:0009063	cellular amino acid catabolic process	0.013708	13	365
GO:0033144	negative regulation of steroid hormone receptor signaling pathway	0.014463	3	13
GO:0060317	cardiac epithelial to mesenchymal transition	0.014463	3	13
GO:0015976	carbon utilization	0.014578	6	83
GO:0046483	heterocycle metabolic process	0.01478	38	1834
GO:0046655	folic acid metabolic process	0.015043	4	31
GO:0006767	water-soluble vitamin metabolic process	0.015824	9	194
GO:0009396	folic acid and derivative biosynthetic process	0.015978	5	56
GO:0016592	mediator complex	0.015978	5	56
GO:0015934	large ribosomal subunit	0.016497	7	120
GO:0042558	pteridine and derivative metabolic process	0.016497	6	86
GO:0042773	ATP synthesis coupled electron transport	0.016497	10	239
GO:0042775	mitochondrial ATP synthesis coupled electron transport	0.016497	10	239
GO:0042364	water-soluble vitamin biosynthetic process	0.016924	6	87
GO:0005759	mitochondrial matrix	0.016997	15	480
GO:0031980	mitochondrial lumen	0.016997	15	480
GO:0008320	protein transmembrane transporter activity	0.017051	5	58
GO:0009310	amine catabolic process	0.017051	13	381
GO:0022884	macromolecule transmembrane transporter activity	0.017051	5	58
GO:0044249	cellular biosynthetic process	0.017559	149	10161
GO:0000313	organellar ribosome	0.017714	6	89
GO:0005761	mitochondrial ribosome	0.017714	6	89
GO:0005749	mitochondrial respiratory chain complex II	0.018214	3	15
GO:0045257	succinate dehydrogenase complex (ubiquinone)	0.018214	3	15
GO:0045283	fumarate reductase complex	0.018214	3	15
GO:0006752	group transfer coenzyme metabolic process	0.018464	7	125
GO:0051188	cofactor biosynthetic process	0.018464	14	437
GO:0009058	biosynthetic process	0.021993	153	10550
GO:0004577	N-acetylglucosaminyldiphosphodolichol N-acetylglucosaminyltransferase activity	0.022001	2	4
GO:0006020	inositol metabolic process	0.022001	6	94
GO:0006733	oxidoreduction coenzyme metabolic process	0.022001	12	347
GO:0006753	nucleoside phosphate metabolic process	0.022077	29	1319
GO:0009117	nucleotide metabolic process	0.022077	29	1319
GO:0019362	pyridine nucleotide metabolic process	0.023037	9	212
GO:0044237	cellular metabolic process	0.023037	254	18992
GO:0003735	structural constituent of ribosome	0.024436	15	507
GO:0009225	nucleotide-sugar metabolic process	0.024436	5	65
GO:0045277	respiratory chain complex IV	0.024436	6	97
GO:0046496	nicotinamide nucleotide metabolic process	0.024748	8	173
GO:0006123	mitochondrial electron transport, cytochrome c to oxygen	0.025282	6	98
GO:0016757	transferase activity, transferring glycosyl groups	0.025558	19	732
GO:0000315	organellar large ribosomal subunit	0.026236	4	39
GO:0005762	mitochondrial large ribosomal subunit	0.026236	4	39
GO:0006575	cellular amino acid derivative metabolic process	0.026597	17	623
GO:0015078	hydrogen ion transmembrane transporter activity	0.027509	11	312
GO:0003746	translation elongation factor activity	0.028248	6	101
GO:0004129	cytochrome-c oxidase activity	0.028864	6	102
GO:0015002	heme-copper terminal oxidase activity	0.028864	6	102
GO:0016675	oxidoreductase activity, acting on heme group of donors	0.028864	6	102
GO:0016676	oxidoreductase activity, acting on heme group of donors, oxygen as acceptor	0.028864	6	102
GO:0003824	catalytic activity	0.029211	212	15525
GO:0003983	UTP:glucose-1-phosphate uridylyltransferase activity	0.030242	2	5
GO:0051748	UTP-monosaccharide-1-phosphate uridylyltransferase activity	0.030242	2	5
GO:0032268	regulation of cellular protein metabolic process	0.030343	31	1490
GO:0004497	monooxygenase activity	0.03095	9	226
GO:0016646	oxidoreductase activity, acting on the CH-NH group of donors, NAD or NADP as acceptor	0.031608	4	42
GO:0006352	transcription initiation	0.03418	10	276
GO:0009749	response to glucose stimulus	0.03418	8	186
GO:0006081	cellular aldehyde metabolic process	0.034368	7	145
GO:0006448	regulation of translational elongation	0.03562	6	108
GO:0009746	response to hexose stimulus	0.03562	8	188
GO:0034284	response to monosaccharide stimulus	0.03562	8	188
GO:0009074	aromatic amino acid family catabolic process	0.035901	4	44
GO:0006805	xenobiotic metabolic process	0.037287	8	190
GO:0071466	cellular response to xenobiotic stimulus	0.037287	8	190
GO:0003702	RNA polymerase II transcription factor activity	0.037645	15	541
GO:0019643	reductive tricarboxylic acid cycle	0.037784	5	75
GO:0003743	translation initiation factor activity	0.038321	11	332
GO:0044446	intracellular organelle part	0.038859	177	12724
GO:0003978	UDP-glucose 4-epimerase activity	0.039424	2	6
GO:0004155	6,7-dihydropteridine reductase activity	0.039424	2	6
GO:0019919	peptidyl-arginine methylation, to asymmetrical-dimethyl arginine	0.039424	2	6
GO:0035247	peptidyl-arginine omega-N-methylation	0.039424	2	6
GO:0005536	glucose binding	0.040249	3	22
GO:0009072	aromatic amino acid family metabolic process	0.040249	14	493
GO:0015977	carbon fixation	0.04221	5	78
GO:0071704	organic substance metabolic process	0.04221	5	78
GO:0005829	cytosol	0.043655	59	3498
GO:0006766	vitamin metabolic process	0.043716	10	291
GO:0019751	polyol metabolic process	0.043918	7	155
GO:0006596	polyamine biosynthetic process	0.044253	3	23
GO:0009108	coenzyme biosynthetic process	0.044253	11	342
GO:0042254	ribosome biogenesis	0.045101	18	730
GO:0006090	pyruvate metabolic process	0.046743	11	345
GO:0060349	bone morphogenesis	0.046743	4	49
GO:0005851	eukaryotic translation initiation factor 2B complex	0.048715	3	24
GO:0006066	alcohol metabolic process	0.049212	27	1298
GO:0006184	GTP catabolic process	0.049212	4	50
GO:0050819	negative regulation of coagulation	0.049212	4	50

## Sheet: Table S3
Table S3. Mapped Atlantic salmon (Salmo salar) differentially expressed genes (DEGs) towards mammlian orthologs.
Gene Symbol	Gene Name	Fold Change
0.25 mg/L uranium
A1CF	APOBEC1 complementation factor	-2.107
AACS	acetoacetyl-CoA synthetase	2.22
AASS	aminoadipate-semialdehyde synthase	-1.956
ABCC2	ATP-binding cassette, sub-family C (CFTR/MRP), member 2	3.216
ABHD10	abhydrolase domain containing 10	5.461
ABHD11	abhydrolase domain containing 11	1.693
ACIN1	apoptotic chromatin condensation inducer 1	-2.063
ACP1	acid phosphatase 1, soluble	1.647
ACP5	acid phosphatase 5, tartrate resistant	3.855
ACTG1	actin, gamma 1	-1.645
ADAP2	ArfGAP with dual PH domains 2	1.754
ADCK5	aarF domain containing kinase 5	4.645
ADD1	adducin 1 (alpha)	2.34
ADD3	adducin 3 (gamma)	-2.375
ADNP	activity-dependent neuroprotector homeobox	1.641
ADSL	adenylosuccinate lyase	2.879
AGBL2	ATP/GTP binding protein-like 2	-2.107
AGXT	alanine-glyoxylate aminotransferase	3.029
AIF1L	allograft inflammatory factor 1-like	-2.045
AIFM1	apoptosis-inducing factor, mitochondrion-associated, 1	3.191
AKAP5	A kinase (PRKA) anchor protein 5	1.521
ALAS1	aminolevulinate, delta-, synthase 1	3.054
ALDH6A1	aldehyde dehydrogenase 6 family, member A1	2.672
ALDOB	aldolase B, fructose-bisphosphate	4.305
AMT	aminomethyltransferase	1.555
ANGPTL3	angiopoietin-like 3	1.795
ANKRD28	ankyrin repeat domain 28	4.226
ANKRD46	ankyrin repeat domain 46	1.787
ANKS1B	ankyrin repeat and sterile alpha motif domain containing 1B	1.959
ANXA11	annexin A11	2.03
AP1B1	adaptor-related protein complex 1, beta 1 subunit	-2.137
AP3D1	adaptor-related protein complex 3, delta 1 subunit	2.226
AP5Z1	adaptor-related protein complex 5, zeta 1 subunit	4.243
APBB2	amyloid beta (A4) precursor protein-binding, family B, member 2	5.922
APOOL	apolipoprotein O-like	2.577
ARHGAP18	Rho GTPase activating protein 18	2.2
ARHGAP35	Rho GTPase activating protein 35	-2.31
ARL3	ADP-ribosylation factor-like 3	4.307
ARL6IP1	ADP-ribosylation factor-like 6 interacting protein 1	3.83
ARMCX5	armadillo repeat containing, X-linked 5	2.094
ARPC5L	actin related protein 2/3 complex, subunit 5-like	1.793
ASPM	asp (abnormal spindle) homolog, microcephaly associated (Drosophila)	-3.452
ASPSCR1	alveolar soft part sarcoma chromosome region, candidate 1	1.571
ATG13	autophagy related 13	1.565
ATG4C	autophagy related 4C, cysteine peptidase	2.416
ATP1B3	ATPase, Na+/K+ transporting, beta 3 polypeptide	1.944
ATP6V1H	ATPase, H+ transporting, lysosomal 50/57kDa, V1 subunit H	2.599
ATXN7L3	ataxin 7-like 3	3.396
AUH	AU RNA binding protein/enoyl-CoA hydratase	1.736
AURKAIP1	aurora kinase A interacting protein 1	2.386
BCAP31	B-cell receptor-associated protein 31	4.108
BCKDHB	branched chain keto acid dehydrogenase E1, beta polypeptide	3.163
BMP1	bone morphogenetic protein 1	-1.741
BOK	BCL2-related ovarian killer	1.756
BRF1	BRF1 homolog, subunit of RNA polymerase III transcription initiation factor IIIB (S. cerevisiae)	-1.662
BTBD2	BTB (POZ) domain containing 2	2.337
BUB1B	BUB1 mitotic checkpoint serine/threonine kinase B	2.826
C18orf8	chromosome 18 open reading frame 8	3.139
C1orf123	chromosome 1 open reading frame 123	2.581
C1orf35	chromosome 1 open reading frame 35	2.706
C22orf39	chromosome 22 open reading frame 39	2.683
CA2	carbonic anhydrase II	3.175
CAB39	calcium binding protein 39	2.183
CACUL1	CDK2-associated, cullin domain 1	1.63
CAPRIN1	cell cycle associated protein 1	1.6
CBWD1	COBW domain containing 1	3.362
CC2D1B	coiled-coil and C2 domain containing 1B	-2.41
CCDC97	coiled-coil domain containing 97	1.843
CCL21	chemokine (C-C motif) ligand 21	1.709
CCNDBP1	cyclin D-type binding-protein 1	3.907
CCR9	chemokine (C-C motif) receptor 9	1.89
CD68	CD68 molecule	2.339
CDC34	cell division cycle 34	1.597
CDC42	cell division cycle 42	1.699
CDC42SE2	CDC42 small effector 2	1.71
CDC5L	cell division cycle 5-like	-3.162
CDH1	cadherin 1, type 1, E-cadherin (epithelial)	-2.847
CDK11A/CDK11B	cyclin-dependent kinase 11B	-2.231
CDV3	CDV3 homolog (mouse)	-2.901
CEP350	centrosomal protein 350kDa	-1.919
CFH	complement factor H	-3.158
CHDH	choline dehydrogenase	-4.469
CHMP2A	charged multivesicular body protein 2A	1.906
CHST10	carbohydrate sulfotransferase 10	4.624
CLDN18	claudin 18	-8.363
CLIC2	chloride intracellular channel 2	1.687
CLNS1A	chloride channel, nucleotide-sensitive, 1A	2.786
CLPX	ClpX caseinolytic peptidase X homolog (E. coli)	2.246
CMC2	COX assembly mitochondrial protein 2 homolog (S. cerevisiae)	5.304
CNDP2	CNDP dipeptidase 2 (metallopeptidase M20 family)	-1.545
CNOT1	CCR4-NOT transcription complex, subunit 1	-2.239
CNPPD1	cyclin Pas1/PHO80 domain containing 1	-1.737
COL18A1	collagen, type XVIII, alpha 1	-3.252
COLGALT1	collagen beta(1-O)galactosyltransferase 1	2.295
COPB1	coatomer protein complex, subunit beta 1	1.781
COPS6	COP9 signalosome subunit 6	2.388
COQ9	coenzyme Q9 homolog (S. cerevisiae)	2.88
COX15	cytochrome c oxidase assembly homolog 15 (yeast)	2.869
COX6B1	cytochrome c oxidase subunit VIb polypeptide 1 (ubiquitous)	3.073
COX7A2L	cytochrome c oxidase subunit VIIa polypeptide 2 like	3.859
CPNE3	copine III	-2.639
CPT1A	carnitine palmitoyltransferase 1A (liver)	-1.587
CREB3L3	cAMP responsive element binding protein 3-like 3	2.804
CRIM1	cysteine rich transmembrane BMP regulator 1 (chordin-like)	-1.943
CSTF3	cleavage stimulation factor, 3' pre-RNA, subunit 3, 77kDa	3.291
CYP19A1	cytochrome P450, family 19, subfamily A, polypeptide 1	-2.526
CYP2U1	cytochrome P450, family 2, subfamily U, polypeptide 1	3.331
CYP39A1	cytochrome P450, family 39, subfamily A, polypeptide 1	2.703
CYP4V2	cytochrome P450, family 4, subfamily V, polypeptide 2	2.505
DCBLD2	discoidin, CUB and LCCL domain containing 2	1.502
DDC	dopa decarboxylase (aromatic L-amino acid decarboxylase)	2.311
DHODH	dihydroorotate dehydrogenase (quinone)	5.85
DHRS1	dehydrogenase/reductase (SDR family) member 1	2.852
DHRS9	dehydrogenase/reductase (SDR family) member 9	4.679
DLD	dihydrolipoamide dehydrogenase	2.147
DLST	dihydrolipoamide S-succinyltransferase (E2 component of 2-oxo-glutarate complex)	-1.581
DNAJC19	DnaJ (Hsp40) homolog, subfamily C, member 19	1.691
DNM1	dynamin 1	-1.747
DNMT1	DNA (cytosine-5-)-methyltransferase 1	-3.268
DPM2	dolichyl-phosphate mannosyltransferase polypeptide 2, regulatory subunit	1.851
DSP	desmoplakin	-3.338
DTX3	deltex homolog 3 (Drosophila)	1.678
DTX3L	deltex 3-like (Drosophila)	2.429
EAPP	E2F-associated phosphoprotein	-1.886
EIF2B1	eukaryotic translation initiation factor 2B, subunit 1 alpha, 26kDa	1.698
EIF2B2	eukaryotic translation initiation factor 2B, subunit 2 beta, 39kDa	1.655
EIF3A	eukaryotic translation initiation factor 3, subunit A	-1.598
EIF4E3	eukaryotic translation initiation factor 4E family member 3	2.238
EIF4EBP1	eukaryotic translation initiation factor 4E binding protein 1	1.974
ELL	elongation factor RNA polymerase II	-1.834
ELOVL1	ELOVL fatty acid elongase 1	2.582
EMC6	ER membrane protein complex subunit 6	-1.949
ENTPD6	ectonucleoside triphosphate diphosphohydrolase 6 (putative)	1.937
ENY2	enhancer of yellow 2 homolog (Drosophila)	1.825
EPS8L2	EPS8-like 2	-2.497
ERN1	endoplasmic reticulum to nucleus signaling 1	-3.684
ERP44	endoplasmic reticulum protein 44	-1.658
ESPN	espin	-1.755
EVI5L	ecotropic viral integration site 5-like	-1.64
EVPL	envoplakin	-2.012
F10	coagulation factor X	2.895
F7	coagulation factor VII (serum prothrombin conversion accelerator)	2.938
F9	coagulation factor IX	2.286
FADS2	fatty acid desaturase 2	3.586
FAF1	Fas (TNFRSF6) associated factor 1	-1.718
FAM105B	family with sequence similarity 105, member B	2.116
FAM114A2	family with sequence similarity 114, member A2	1.925
FAM171B	family with sequence similarity 171, member B	-2.6
FAM175A	family with sequence similarity 175, member A	2.052
FBXO6	F-box protein 6	1.892
FBXO9	F-box protein 9	1.739
FBXW7	F-box and WD repeat domain containing 7, E3 ubiquitin protein ligase	-2.634
FH	fumarate hydratase	2.613
FN1	fibronectin 1	-2.472
FNBP1	formin binding protein 1	3.728
FNDC3B	fibronectin type III domain containing 3B	-2.258
FOS	FBJ murine osteosarcoma viral oncogene homolog	1.466
FOXA3	forkhead box A3	2.567
FRYL	FRY-like	-1.856
FYTTD1	forty-two-three domain containing 1	2.139
GABRB2	gamma-aminobutyric acid (GABA) A receptor, beta 2	2.262
GABRR1	gamma-aminobutyric acid (GABA) A receptor, rho 1	2.348
GALE	UDP-galactose-4-epimerase	1.828
GATAD2B	GATA zinc finger domain containing 2B	-4.816
GCSH	glycine cleavage system protein H (aminomethyl carrier)	1.735
GDE1	glycerophosphodiester phosphodiesterase 1	3.612
GEMIN4	gem (nuclear organelle) associated protein 4	2.483
Gh	growth hormone	18.52
GIT1	G protein-coupled receptor kinase interacting ArfGAP 1	-2.146
GLS	glutaminase	5.812
GLT8D1	glycosyltransferase 8 domain containing 1	3.803
GNB2L1	guanine nucleotide binding protein (G protein), beta polypeptide 2-like 1	4.304
GOLPH3	golgi phosphoprotein 3 (coat-protein)	2.301
GORASP2	golgi reassembly stacking protein 2, 55kDa	-2.092
GTF2A2	general transcription factor IIA, 2, 12kDa	2.593
GTF2E2	general transcription factor IIE, polypeptide 2, beta 34kDa	2.841
GTF3C1	general transcription factor IIIC, polypeptide 1, alpha 220kDa	3.126
HABP4	hyaluronan binding protein 4	1.657
HBG2	hemoglobin, gamma G	-2.521
HBP1	HMG-box transcription factor 1	2.576
HDLBP	high density lipoprotein binding protein	4.738
HECTD2	HECT domain containing E3 ubiquitin protein ligase 2	3.043
HGFAC	HGF activator	2.528
HIGD2A	HIG1 hypoxia inducible domain family, member 2A	-1.685
HLA-B	major histocompatibility complex, class I, B	2.263
HLA-DQB2	major histocompatibility complex, class II, DQ beta 2	1.703
HLTF	helicase-like transcription factor	2.024
HMGA2	high mobility group AT-hook 2	1.791
HMGCS1	3-hydroxy-3-methylglutaryl-CoA synthase 1 (soluble)	-2.51
HMP19	HMP19 protein	2.544
HNF1A	HNF1 homeobox A	1.542
HNRNPU	heterogeneous nuclear ribonucleoprotein U (scaffold attachment factor A)	-2.431
HNRPLL	heterogeneous nuclear ribonucleoprotein L-like	2.689
HSP90AB1	heat shock protein 90kDa alpha (cytosolic), class B member 1	3.066
HSPG2	heparan sulfate proteoglycan 2	2.711
HTATIP2	HIV-1 Tat interactive protein 2, 30kDa	2.053
HTR2C	5-hydroxytryptamine (serotonin) receptor 2C, G protein-coupled	-2.377
IBA57	IBA57, iron-sulfur cluster assembly homolog (S. cerevisiae)	2.339
ICAM1	intercellular adhesion molecule 1	2.172
IDH1	isocitrate dehydrogenase 1 (NADP+), soluble	2.328
IGFBP2	insulin-like growth factor binding protein 2, 36kDa	3.094
IGFBP5	insulin-like growth factor binding protein 5	2.222
IGHM	immunoglobulin heavy constant mu	1.767
IGSF5	immunoglobulin superfamily, member 5	2.329
INMT	indolethylamine N-methyltransferase	2.275
IPO5	importin 5	-2.503
IPO9	importin 9	-2.718
ITIH2	inter-alpha-trypsin inhibitor heavy chain 2	1.628
ITIH4	inter-alpha-trypsin inhibitor heavy chain family, member 4	-1.761
ITPR2	inositol 1,4,5-trisphosphate receptor, type 2	1.873
JAK1	Janus kinase 1	1.7
JPH2	junctophilin 2	-2.206
KCNE4	potassium voltage-gated channel, Isk-related family, member 4	-2.205
KCTD12	potassium channel tetramerisation domain containing 12	2.992
KDM4A	lysine (K)-specific demethylase 4A	2.222
KHSRP	KH-type splicing regulatory protein	-2.189
KMO	kynurenine 3-monooxygenase (kynurenine 3-hydroxylase)	2.182
KNG1	kininogen 1	1.681
LAMC1	laminin, gamma 1 (formerly LAMB2)	-1.846
LRG1	leucine-rich alpha-2-glycoprotein 1	3.507
LSG1	large subunit GTPase 1 homolog (S. cerevisiae)	-1.639
LSM12	LSM12 homolog (S. cerevisiae)	-1.651
LSM3	LSM3 homolog, U6 small nuclear RNA associated (S. cerevisiae)	2.215
LSMD1	LSM domain containing 1	2.646
LUC7L	LUC7-like (S. cerevisiae)	-2.992
LY86	lymphocyte antigen 86	-2.703
LYRM4	LYR motif containing 4	-2.487
MAB21L2	mab-21-like 2 (C. elegans)	-6.912
MAF1	MAF1 homolog (S. cerevisiae)	1.69
MAN1B1	mannosidase, alpha, class 1B, member 1	-1.768
MAN2A1	mannosidase, alpha, class 2A, member 1	-1.984
MAOB	monoamine oxidase B	-3.778
MAP2K4	mitogen-activated protein kinase kinase 4	2.766
MAPK14	mitogen-activated protein kinase 14	-2.274
MARCH6	membrane-associated ring finger (C3HC4) 6, E3 ubiquitin protein ligase	5.543
MASP1	mannan-binding lectin serine peptidase 1 (C4/C2 activating component of Ra-reactive factor)	5.165
MATR3	matrin 3	-1.543
MCL1	myeloid cell leukemia sequence 1 (BCL2-related)	1.923
ME3	malic enzyme 3, NADP(+)-dependent, mitochondrial	4.634
MEA1	male-enhanced antigen 1	2.941
MED10	mediator complex subunit 10	3.674
MED13	mediator complex subunit 13	-1.878
MED7	mediator complex subunit 7	2.147
MET	met proto-oncogene (hepatocyte growth factor receptor)	1.676
METTL17	methyltransferase like 17	2.735
MIB2	mindbomb E3 ubiquitin protein ligase 2	2.941
MINPP1	multiple inositol-polyphosphate phosphatase 1	-1.722
MLL3	myeloid/lymphoid or mixed-lineage leukemia 3	-1.73
MMADHC	methylmalonic aciduria (cobalamin deficiency) cblD type, with homocystinuria	5.073
MMP25	matrix metallopeptidase 25	2.808
MRPL11	mitochondrial ribosomal protein L11	1.588
MRPL33	mitochondrial ribosomal protein L33	3.086
MRPL43	mitochondrial ribosomal protein L43	3.932
MRPS9	mitochondrial ribosomal protein S9	4.21
MSL1	male-specific lethal 1 homolog (Drosophila)	1.807
MTHFD1	methylenetetrahydrofolate dehydrogenase (NADP+ dependent) 1, methenyltetrahydrofolate cyclohydrolase, formyltetrahydrofolate synthetase	1.851
MYH7	myosin, heavy chain 7, cardiac muscle, beta	2.115
MYL6	myosin, light chain 6, alkali, smooth muscle and non-muscle	2.213
MYPOP	Myb-related transcription factor, partner of profilin	6.153
NAB2	NGFI-A binding protein 2 (EGR1 binding protein 2)	-1.726
NAPEPLD	N-acyl phosphatidylethanolamine phospholipase D	2.504
NCL	nucleolin	2.259
NDEL1	nudE nuclear distribution E homolog (A. nidulans)-like 1	-1.604
NDUFA3	NADH dehydrogenase (ubiquinone) 1 alpha subcomplex, 3, 9kDa	1.802
NDUFS2	NADH dehydrogenase (ubiquinone) Fe-S protein 2, 49kDa (NADH-coenzyme Q reductase)	4.817
NEDD8	neural precursor cell expressed, developmentally down-regulated 8	1.946
NEIL2	nei endonuclease VIII-like 2 (E. coli)	1.744
NELFE	negative elongation factor complex member E	1.983
NFKBIL1	nuclear factor of kappa light polypeptide gene enhancer in B-cells inhibitor-like 1	-2.443
NGDN	neuroguidin, EIF4E binding protein	2.201
NIPA2	non imprinted in Prader-Willi/Angelman syndrome 2	3.44
NNT	nicotinamide nucleotide transhydrogenase	-1.762
NPRL2	nitrogen permease regulator-like 2 (S. cerevisiae)	-2.438
NQO1	NAD(P)H dehydrogenase, quinone 1	5.102
NR5A2	nuclear receptor subfamily 5, group A, member 2	2.422
NREP	neuronal regeneration related protein	1.607
NTPCR	nucleoside-triphosphatase, cancer-related	2.453
NUCB1	nucleobindin 1	1.531
NUCKS1	nuclear casein kinase and cyclin-dependent kinase substrate 1	-2.453
NUPR1	nuclear protein, transcriptional regulator, 1	1.835
OAT	ornithine aminotransferase	3.432
OAZ1	ornithine decarboxylase antizyme 1	2.255
OPRL1	opiate receptor-like 1	2.267
OSBP	oxysterol binding protein	1.564
P2RY2	purinergic receptor P2Y, G-protein coupled, 2	-1.776
P4HB	prolyl 4-hydroxylase, beta polypeptide	3.017
PACSIN3	protein kinase C and casein kinase substrate in neurons 3	2.06
PAK1IP1	PAK1 interacting protein 1	2.172
PALM2	paralemmin 2	-2.204
PDCL3	phosducin-like 3	1.684
PDDC1	Parkinson disease 7 domain containing 1	1.698
PDIA4	protein disulfide isomerase family A, member 4	2.362
PEBP1	phosphatidylethanolamine binding protein 1	2.263
PER1	period circadian clock 1	2.597
PEX7	peroxisomal biogenesis factor 7	1.888
PGLYRP4	peptidoglycan recognition protein 4	3.701
PHAX	phosphorylated adaptor for RNA export	-2.115
PHF14	PHD finger protein 14	2.675
PHYHD1	phytanoyl-CoA dioxygenase domain containing 1	3.373
PICALM	phosphatidylinositol binding clathrin assembly protein	-2.749
PIGM	phosphatidylinositol glycan anchor biosynthesis, class M	6.163
PIKFYVE	phosphoinositide kinase, FYVE finger containing	1.572
PIPOX	pipecolic acid oxidase	3.954
PLA2G15	phospholipase A2, group XV	1.95
PLA2G4A	phospholipase A2, group IVA (cytosolic, calcium-dependent)	-1.701
PLIN3	perilipin 3	1.993
PLOD2	procollagen-lysine, 2-oxoglutarate 5-dioxygenase 2	-2
PNRC2	proline-rich nuclear receptor coactivator 2	-2.014
POLR2F	polymerase (RNA) II (DNA directed) polypeptide F	2.348
POLR2I	polymerase (RNA) II (DNA directed) polypeptide I, 14.5kDa	1.744
POU2F3	POU class 2 homeobox 3	1.931
PPAP2B	phosphatidic acid phosphatase type 2B	2.8
PPP1R37	protein phosphatase 1, regulatory subunit 37	-3.391
PRAP1	proline-rich acidic protein 1	-1.665
PRDX2	peroxiredoxin 2	5.32
PRDX3	peroxiredoxin 3	2.897
PRF1	perforin 1 (pore forming protein)	2.053
PRKCA	protein kinase C, alpha	2.784
PRMT8	protein arginine methyltransferase 8	2.208
PRNP	prion protein	-2.136
PRPS2	phosphoribosyl pyrophosphate synthetase 2	2.68
PRPSAP1	phosphoribosyl pyrophosphate synthetase-associated protein 1	1.509
PRSS35	protease, serine, 35	-2.215
PSMA4	proteasome (prosome, macropain) subunit, alpha type, 4	1.84
PSMD13	proteasome (prosome, macropain) 26S subunit, non-ATPase, 13	1.711
PTPLAD2	protein tyrosine phosphatase-like A domain containing 2	-1.702
PTPN12	protein tyrosine phosphatase, non-receptor type 12	-3.848
PTPRF	protein tyrosine phosphatase, receptor type, F	1.74
PTS	6-pyruvoyltetrahydropterin synthase	1.569
PYCRL	pyrroline-5-carboxylate reductase-like	1.746
PYGM	phosphorylase, glycogen, muscle	1.704
QPRT	quinolinate phosphoribosyltransferase	1.836
RAB13	RAB13, member RAS oncogene family	2.174
RAB8A	RAB8A, member RAS oncogene family	2.144
RAD23B	RAD23 homolog B (S. cerevisiae)	-1.936
RALGPS2	Ral GEF with PH domain and SH3 binding motif 2	1.674
RBM20	RNA binding motif protein 20	2.382
RBM48	RNA binding motif protein 48	-2.194
RDX	radixin	-2.374
REG1A	regenerating islet-derived 1 alpha	-1.863
RFT1	RFT1 homolog (S. cerevisiae)	1.906
RGD1565486	similar to RNA binding motif protein 25	-1.804
RHOB	ras homolog family member B	1.829
RHOF	ras homolog family member F (in filopodia)	1.779
RIC8B	resistance to inhibitors of cholinesterase 8 homolog B (C. elegans)	-1.9
RNF13	ring finger protein 13	-1.701
RNF7	ring finger protein 7	2.443
Rpl10	ribosomal protein L10	1.526
RPL18	ribosomal protein L18	2.294
RPLP0	ribosomal protein, large, P0	4.48
RPP21	ribonuclease P/MRP 21kDa subunit	1.551
RPS11	ribosomal protein S11	-1.891
RPS15A	ribosomal protein S15a	1.678
Rps20	ribosomal protein S20	1.673
RPS3A	ribosomal protein S3A	2.817
Rrbp1	ribosome binding protein 1	3.741
RUVBL1	RuvB-like 1 (E. coli)	8.878
S1PR1	sphingosine-1-phosphate receptor 1	-2.349
SBDS	Shwachman-Bodian-Diamond syndrome	1.688
SCRG1	stimulator of chondrogenesis 1	5.644
SDHA	succinate dehydrogenase complex, subunit A, flavoprotein (Fp)	2.008
SDHC	succinate dehydrogenase complex, subunit C, integral membrane protein, 15kDa	2.736
SDHD	succinate dehydrogenase complex, subunit D, integral membrane protein	3.32
SDR16C5	short chain dehydrogenase/reductase family 16C, member 5	3.315
SEC23B	Sec23 homolog B (S. cerevisiae)	1.796
SEC24D	SEC24 family, member D (S. cerevisiae)	-2.395
SEC61B	Sec61 beta subunit	3.435
SEPT7	septin 7	-1.567
SERPIND1	serpin peptidase inhibitor, clade D (heparin cofactor), member 1	1.959
SERPINF2	serpin peptidase inhibitor, clade F (alpha-2 antiplasmin, pigment epithelium derived factor), member 2	1.764
SF3B5	splicing factor 3b, subunit 5, 10kDa	2.218
SFMBT2	Scm-like with four mbt domains 2	3.295
SH3GL2	SH3-domain GRB2-like 2	-1.537
SIN3B	SIN3 transcription regulator homolog B (yeast)	1.794
SIRT2	sirtuin 2	1.905
SIT1	signaling threshold regulating transmembrane adaptor 1	-1.561
SKA2	spindle and kinetochore associated complex subunit 2	1.946
SLC16A1	solute carrier family 16, member 1 (monocarboxylic acid transporter 1)	2.177
SLC16A2	solute carrier family 16, member 2 (thyroid hormone transporter)	-2.205
SLC25A20	solute carrier family 25 (carnitine/acylcarnitine translocase), member 20	3.038
SLC25A36	solute carrier family 25 (pyrimidine nucleotide carrier ), member 36	-1.586
SLC27A2	solute carrier family 27 (fatty acid transporter), member 2	3.648
SLC2A2	solute carrier family 2 (facilitated glucose transporter), member 2	3.018
SLC31A1	solute carrier family 31 (copper transporters), member 1	3.219
SLC35C1	solute carrier family 35, member C1	2.11
SLC40A1	solute carrier family 40 (iron-regulated transporter), member 1	-2.296
SLCO1B3	solute carrier organic anion transporter family, member 1B3	-1.753
SLCO1C1	solute carrier organic anion transporter family, member 1C1	2.094
SNRPN	small nuclear ribonucleoprotein polypeptide N	-2.323
SNX12	sorting nexin 12	2.462
SNX25	sorting nexin 25	4.75
SOX15	SRY (sex determining region Y)-box 15	3.52
SPATS2	spermatogenesis associated, serine-rich 2	-2.125
SPG7	spastic paraplegia 7 (pure and complicated autosomal recessive)	1.646
SPRY1	sprouty homolog 1, antagonist of FGF signaling (Drosophila)	1.678
SPRYD7	SPRY domain containing 7	2.504
SPTAN1	spectrin, alpha, non-erythrocytic 1	-2.049
SRSF2	serine/arginine-rich splicing factor 2	2.544
SSBP1	single-stranded DNA binding protein 1, mitochondrial	2.411
ST3GAL4	ST3 beta-galactoside alpha-2,3-sialyltransferase 4	2.037
STARD3	StAR-related lipid transfer (START) domain containing 3	2.765
STRADA	STE20-related kinase adaptor alpha	2.365
STRN3	striatin, calmodulin binding protein 3	-1.582
STS	steroid sulfatase (microsomal), isozyme S	-1.827
SUB1	SUB1 homolog (S. cerevisiae)	1.707
SUMO1	SMT3 suppressor of mif two 3 homolog 1 (S. cerevisiae)	1.684
SUMO2	SMT3 suppressor of mif two 3 homolog 2 (S. cerevisiae)	2.622
SUMO3	SMT3 suppressor of mif two 3 homolog 3 (S. cerevisiae)	1.479
SUN1	Sad1 and UNC84 domain containing 1	3.143
SURF1	surfeit 1	1.606
SUSD2	sushi domain containing 2	3.526
SYN1	synapsin I	2.331
TAC1	tachykinin, precursor 1	3.824
TAF13	TAF13 RNA polymerase II, TATA box binding protein (TBP)-associated factor, 18kDa	2.78
TAP1	transporter 1, ATP-binding cassette, sub-family B (MDR/TAP)	4.099
TAX1BP1	Tax1 (human T-cell leukemia virus type I) binding protein 1	-1.541
TCF7L1	transcription factor 7-like 1 (T-cell specific, HMG-box)	-1.665
TCP1	t-complex 1	-1.727
TDO2	tryptophan 2,3-dioxygenase	2.216
TENC1	tensin like C1 domain containing phosphatase (tensin 2)	3.436
TFG	TRK-fused gene	1.669
THAP2	THAP domain containing, apoptosis associated protein 2	-2.017
THRB	thyroid hormone receptor, beta	25.299
TIMM17A	translocase of inner mitochondrial membrane 17 homolog A (yeast)	2.491
TLE1	transducin-like enhancer of split 1 (E(sp1) homolog, Drosophila)	-1.605
TMBIM4	transmembrane BAX inhibitor motif containing 4	1.86
TMBIM6	transmembrane BAX inhibitor motif containing 6	2.274
TMCO6	transmembrane and coiled-coil domains 6	3.486
TMED2	transmembrane emp24 domain trafficking protein 2	2.157
TMED7	transmembrane emp24 protein transport domain containing 7	2.871
TMEM132A	transmembrane protein 132A	1.796
TMEM19	transmembrane protein 19	2.898
TMUB2	transmembrane and ubiquitin-like domain containing 2	-2.93
TNFAIP1	tumor necrosis factor, alpha-induced protein 1 (endothelial)	2.63
TOMM7	translocase of outer mitochondrial membrane 7 homolog (yeast)	1.577
TP53	tumor protein p53	1.703
TPD52L1	tumor protein D52-like 1	-4.574
TPI1	triosephosphate isomerase 1	4.39
TRABD	TraB domain containing	2.182
TRIM25	tripartite motif containing 25	-2.038
TRNAU1AP	tRNA selenocysteine 1 associated protein 1	3.484
TRPM7	transient receptor potential cation channel, subfamily M, member 7	-2.027
TSKU	tsukushi, small leucine rich proteoglycan	3.224
TSPAN33	tetraspanin 33	4.78
TSSC4	tumor suppressing subtransferable candidate 4	3.307
TTC38	tetratricopeptide repeat domain 38	2.225
TTN	titin	-1.989
TUBA1B	tubulin, alpha 1b	2.377
TXN2	thioredoxin 2	1.515
TYSND1	trypsin domain containing 1	-1.611
U2AF2	U2 small nuclear RNA auxiliary factor 2	-3.1
UBALD1	UBA-like domain containing 1	2.041
UBE2D4	ubiquitin-conjugating enzyme E2D 4 (putative)	-2.556
UBE2E1	ubiquitin-conjugating enzyme E2E 1	2.243
UBR4	ubiquitin protein ligase E3 component n-recognin 4	1.711
UGP2	UDP-glucose pyrophosphorylase 2	3.938
UGT1A6	UDP glucuronosyltransferase 1 family, polypeptide A6	4.754
UGT2A1	UDP glucuronosyltransferase 2 family, polypeptide A1, complex locus	3.791
ULK1	unc-51-like kinase 1 (C. elegans)	-1.869
UNC5C	unc-5 homolog C (C. elegans)	-2.653
UQCR11	ubiquinol-cytochrome c reductase, complex III subunit XI	2.753
UQCRFS1	ubiquinol-cytochrome c reductase, Rieske iron-sulfur polypeptide 1	1.926
URI1	URI1, prefoldin-like chaperone	-1.96
USF1	upstream transcription factor 1	2.673
USHBP1	Usher syndrome 1C binding protein 1	2.933
USP39	ubiquitin specific peptidase 39	-1.869
USP48	ubiquitin specific peptidase 48	-2.253
VANGL2	VANGL planar cell polarity protein 2	2.853
VAT1	vesicle amine transport protein 1 homolog (T. californica)	-1.902
VIMP	VCP-interacting membrane protein	2.731
VPS25	vacuolar protein sorting 25 homolog (S. cerevisiae)	1.793
VPS39	vacuolar protein sorting 39 homolog (S. cerevisiae)	1.52
VPS4B	vacuolar protein sorting 4 homolog B (S. cerevisiae)	-2.4
VPS8	vacuolar protein sorting 8 homolog (S. cerevisiae)	1.813
WDR41	WD repeat domain 41	1.525
WISP1	WNT1 inducible signaling pathway protein 1	3.002
XBP1	X-box binding protein 1	5.086
XYLT2	xylosyltransferase II	-2.375
YIPF3	Yip1 domain family, member 3	5.072
YTHDF1	YTH domain family, member 1	6.431
YWHAE	tyrosine 3-monooxygenase/tryptophan 5-monooxygenase activation protein, epsilon polypeptide	1.757
ZADH2	zinc binding alcohol dehydrogenase domain containing 2	3.258
ZC4H2	zinc finger, C4H2 domain containing	1.935
ZCCHC9	zinc finger, CCHC domain containing 9	2.285
ZCRB1	zinc finger CCHC-type and RNA binding motif 1	1.867
ZFR	zinc finger RNA binding protein	-1.631
ZMPSTE24	zinc metallopeptidase STE24	2.395
ZNF160	zinc finger protein 160	1.647
ZNF445	zinc finger protein 445	-2.406
ZNF506	zinc finger protein 506	-1.92
ZNRF1	zinc and ring finger 1, E3 ubiquitin protein ligase	-3.14
0.5 mg/L uranium
A1CF	APOBEC1 complementation factor	-2.118
AASS	aminoadipate-semialdehyde synthase	-2.129
ABCC2	ATP-binding cassette, sub-family C (CFTR/MRP), member 2	4.123
ABHD10	abhydrolase domain containing 10	6.224
ABHD11	abhydrolase domain containing 11	1.792
ACIN1	apoptotic chromatin condensation inducer 1	-2.328
ACP1	acid phosphatase 1, soluble	1.734
ACP5	acid phosphatase 5, tartrate resistant	3.675
ACTG1	actin, gamma 1	-1.651
ADAP2	ArfGAP with dual PH domains 2	1.922
ADCK5	aarF domain containing kinase 5	6.295
ADD1	adducin 1 (alpha)	2.341
ADD3	adducin 3 (gamma)	-2.74
ADNP	activity-dependent neuroprotector homeobox	1.573
ADSL	adenylosuccinate lyase	3.803
AGBL2	ATP/GTP binding protein-like 2	-1.828
AGXT	alanine-glyoxylate aminotransferase	3.461
AIF1L	allograft inflammatory factor 1-like	-2.528
AIFM1	apoptosis-inducing factor, mitochondrion-associated, 1	5.451
AKAP5	A kinase (PRKA) anchor protein 5	1.565
ALAS1	aminolevulinate, delta-, synthase 1	4.345
ALDH6A1	aldehyde dehydrogenase 6 family, member A1	2.984
ALDOB	aldolase B, fructose-bisphosphate	5.809
AMT	aminomethyltransferase	1.79
ANGPTL3	angiopoietin-like 3	2.447
ANKRD28	ankyrin repeat domain 28	3.927
ANKRD46	ankyrin repeat domain 46	1.741
ANKS1B	ankyrin repeat and sterile alpha motif domain containing 1B	2.255
ANXA11	annexin A11	1.872
AP1B1	adaptor-related protein complex 1, beta 1 subunit	-2.4
AP3D1	adaptor-related protein complex 3, delta 1 subunit	2.32
AP5Z1	adaptor-related protein complex 5, zeta 1 subunit	4.612
APBB2	amyloid beta (A4) precursor protein-binding, family B, member 2	7.43
APOOL	apolipoprotein O-like	3.481
ARHGAP18	Rho GTPase activating protein 18	2.435
ARHGAP35	Rho GTPase activating protein 35	-2.244
ARL3	ADP-ribosylation factor-like 3	5.146
ARL5A	ADP-ribosylation factor-like 5A	1.753
ARL6IP1	ADP-ribosylation factor-like 6 interacting protein 1	3.373
ARMCX5	armadillo repeat containing, X-linked 5	2.161
ARPC5L	actin related protein 2/3 complex, subunit 5-like	1.869
ASPM	asp (abnormal spindle) homolog, microcephaly associated (Drosophila)	-3.316
ASPSCR1	alveolar soft part sarcoma chromosome region, candidate 1	1.629
ATG13	autophagy related 13	1.626
ATG4C	autophagy related 4C, cysteine peptidase	2.917
ATP1B3	ATPase, Na+/K+ transporting, beta 3 polypeptide	1.638
ATP6V1H	ATPase, H+ transporting, lysosomal 50/57kDa, V1 subunit H	3.019
ATXN7L3	ataxin 7-like 3	4.129
AUH	AU RNA binding protein/enoyl-CoA hydratase	1.792
AURKAIP1	aurora kinase A interacting protein 1	2.446
BCAP31	B-cell receptor-associated protein 31	4.302
BCKDHB	branched chain keto acid dehydrogenase E1, beta polypeptide	4.146
BMP1	bone morphogenetic protein 1	-1.895
BOK	BCL2-related ovarian killer	2.061
BRD3	bromodomain containing 3	1.702
BRF1	BRF1 homolog, subunit of RNA polymerase III transcription initiation factor IIIB (S. cerevisiae)	-2.653
BTBD2	BTB (POZ) domain containing 2	3.164
BUB1B	BUB1 mitotic checkpoint serine/threonine kinase B	2.73
C18orf8	chromosome 18 open reading frame 8	3.889
C1orf116	chromosome 1 open reading frame 116	1.823
C1orf123	chromosome 1 open reading frame 123	2.675
C1orf35	chromosome 1 open reading frame 35	2.774
C22orf39	chromosome 22 open reading frame 39	2.83
CA2	carbonic anhydrase II	3.163
CAB39	calcium binding protein 39	2.481
CACUL1	CDK2-associated, cullin domain 1	1.786
CAPRIN1	cell cycle associated protein 1	1.604
CAPZB	capping protein (actin filament) muscle Z-line, beta	1.535
CBWD1	COBW domain containing 1	4.363
CC2D1B	coiled-coil and C2 domain containing 1B	-2.295
CCDC97	coiled-coil domain containing 97	2.146
CCL21	chemokine (C-C motif) ligand 21	1.724
CCNDBP1	cyclin D-type binding-protein 1	4.899
CCR9	chemokine (C-C motif) receptor 9	1.844
CD68	CD68 molecule	2.167
CDC37L1	cell division cycle 37-like 1	-1.512
CDC42	cell division cycle 42	1.666
CDC42SE2	CDC42 small effector 2	1.823
CDC5L	cell division cycle 5-like	-2.552
CDH1	cadherin 1, type 1, E-cadherin (epithelial)	-3.527
CDK11A/CDK11B	cyclin-dependent kinase 11B	-2.18
CDV3	CDV3 homolog (mouse)	-3.751
CENPV	centromere protein V	-1.989
CEP350	centrosomal protein 350kDa	-1.977
CERS6	ceramide synthase 6	4.535
CFH	complement factor H	-3.498
CHDH	choline dehydrogenase	-4.728
CHMP2A	charged multivesicular body protein 2A	1.972
CHST10	carbohydrate sulfotransferase 10	6.217
CLDN18	claudin 18	-4.438
CLNS1A	chloride channel, nucleotide-sensitive, 1A	3.227
CLPX	ClpX caseinolytic peptidase X homolog (E. coli)	2.46
CMC2	COX assembly mitochondrial protein 2 homolog (S. cerevisiae)	6.649
CNDP2	CNDP dipeptidase 2 (metallopeptidase M20 family)	-1.674
CNOT1	CCR4-NOT transcription complex, subunit 1	-2.736
CNPPD1	cyclin Pas1/PHO80 domain containing 1	-1.937
COL18A1	collagen, type XVIII, alpha 1	-3.553
COLGALT1	collagen beta(1-O)galactosyltransferase 1	2.413
COPB1	coatomer protein complex, subunit beta 1	2.265
COPS2	COP9 signalosome subunit 2	1.993
COPS6	COP9 signalosome subunit 6	2.905
COQ9	coenzyme Q9 homolog (S. cerevisiae)	3.686
COX15	cytochrome c oxidase assembly homolog 15 (yeast)	3.499
COX6B1	cytochrome c oxidase subunit VIb polypeptide 1 (ubiquitous)	3.006
COX7A2L	cytochrome c oxidase subunit VIIa polypeptide 2 like	4.773
CPNE3	copine III	-3.031
CPT1A	carnitine palmitoyltransferase 1A (liver)	-1.821
CREB3L3	cAMP responsive element binding protein 3-like 3	3.838
CRIM1	cysteine rich transmembrane BMP regulator 1 (chordin-like)	-2.31
CSTF3	cleavage stimulation factor, 3' pre-RNA, subunit 3, 77kDa	4.086
CTSA	cathepsin A	1.506
CYB561	cytochrome b561	1.558
CYP19A1	cytochrome P450, family 19, subfamily A, polypeptide 1	-3.153
CYP2U1	cytochrome P450, family 2, subfamily U, polypeptide 1	4.071
CYP39A1	cytochrome P450, family 39, subfamily A, polypeptide 1	2.584
CYP4V2	cytochrome P450, family 4, subfamily V, polypeptide 2	3.057
DCBLD2	discoidin, CUB and LCCL domain containing 2	1.589
DDC	dopa decarboxylase (aromatic L-amino acid decarboxylase)	2.84
DHODH	dihydroorotate dehydrogenase (quinone)	6.732
DHRS1	dehydrogenase/reductase (SDR family) member 1	3.379
DHRS9	dehydrogenase/reductase (SDR family) member 9	5.445
DLD	dihydrolipoamide dehydrogenase	2.105
DLST	dihydrolipoamide S-succinyltransferase (E2 component of 2-oxo-glutarate complex)	-1.756
DNAJC19	DnaJ (Hsp40) homolog, subfamily C, member 19	1.767
DNM1	dynamin 1	-2.105
DNMT1	DNA (cytosine-5-)-methyltransferase 1	-2.445
DOLK	dolichol kinase	-2.162
DPM2	dolichyl-phosphate mannosyltransferase polypeptide 2, regulatory subunit	1.684
DSP	desmoplakin	-3.347
DTX3	deltex homolog 3 (Drosophila)	1.696
DTX3L	deltex 3-like (Drosophila)	1.87
EAPP	E2F-associated phosphoprotein	-1.84
EIF2B1	eukaryotic translation initiation factor 2B, subunit 1 alpha, 26kDa	2.314
EIF2B2	eukaryotic translation initiation factor 2B, subunit 2 beta, 39kDa	1.807
EIF2B5	eukaryotic translation initiation factor 2B, subunit 5 epsilon, 82kDa	1.517
EIF3A	eukaryotic translation initiation factor 3, subunit A	1.805
EIF4E3	eukaryotic translation initiation factor 4E family member 3	2.477
EIF4EBP1	eukaryotic translation initiation factor 4E binding protein 1	1.84
ELL	elongation factor RNA polymerase II	-1.949
ELOVL1	ELOVL fatty acid elongase 1	2.744
EMC6	ER membrane protein complex subunit 6	-2.611
ENTPD6	ectonucleoside triphosphate diphosphohydrolase 6 (putative)	1.885
ENY2	enhancer of yellow 2 homolog (Drosophila)	1.911
EPS8L2	EPS8-like 2	-2.593
ERN1	endoplasmic reticulum to nucleus signaling 1	-5.336
ERP44	endoplasmic reticulum protein 44	-2.06
ESPN	espin	-1.979
EVI5L	ecotropic viral integration site 5-like	-1.574
EVPL	envoplakin	-1.64
F10	coagulation factor X	3.294
F7	coagulation factor VII (serum prothrombin conversion accelerator)	3.319
F9	coagulation factor IX	3.034
FADS2	fatty acid desaturase 2	3.294
FAF1	Fas (TNFRSF6) associated factor 1	-1.717
FAM105B	family with sequence similarity 105, member B	2.054
FAM114A2	family with sequence similarity 114, member A2	1.931
FAM171B	family with sequence similarity 171, member B	-3.04
FAM175A	family with sequence similarity 175, member A	2.103
FARSB	phenylalanyl-tRNA synthetase, beta subunit	1.977
FBN1	fibrillin 1	-1.61
FBXO6	F-box protein 6	2.118
FBXO9	F-box protein 9	1.752
FBXW7	F-box and WD repeat domain containing 7, E3 ubiquitin protein ligase	-2.557
FBXW9	F-box and WD repeat domain containing 9	1.539
FH	fumarate hydratase	2.946
FN1	fibronectin 1	-2.621
FNBP1	formin binding protein 1	4.848
FNDC3B	fibronectin type III domain containing 3B	-3.018
FOS	FBJ murine osteosarcoma viral oncogene homolog	1.546
FOXA3	forkhead box A3	3.208
FRYL	FRY-like	-2.853
FYTTD1	forty-two-three domain containing 1	2.884
GABRB2	gamma-aminobutyric acid (GABA) A receptor, beta 2	2.224
GABRR1	gamma-aminobutyric acid (GABA) A receptor, rho 1	2.085
GALE	UDP-galactose-4-epimerase	2.159
GATAD2B	GATA zinc finger domain containing 2B	-4.116
GCSH	glycine cleavage system protein H (aminomethyl carrier)	1.969
GDE1	glycerophosphodiester phosphodiesterase 1	4.59
GEMIN4	gem (nuclear organelle) associated protein 4	2.332
Gh	growth hormone	22.907
GIT1	G protein-coupled receptor kinase interacting ArfGAP 1	-2.691
GLS	glutaminase	3.524
GLT8D1	glycosyltransferase 8 domain containing 1	5.123
GNB2L1	guanine nucleotide binding protein (G protein), beta polypeptide 2-like 1	5.17
GOLPH3	golgi phosphoprotein 3 (coat-protein)	2.46
GORASP2	golgi reassembly stacking protein 2, 55kDa	-2.141
GTF2A2	general transcription factor IIA, 2, 12kDa	3.851
GTF2E2	general transcription factor IIE, polypeptide 2, beta 34kDa	3.181
GTF2H1	general transcription factor IIH, polypeptide 1, 62kDa	2.042
GTF3C1	general transcription factor IIIC, polypeptide 1, alpha 220kDa	3.837
HABP4	hyaluronan binding protein 4	2.145
HBG2	hemoglobin, gamma G	-3.254
HBP1	HMG-box transcription factor 1	2.829
HDLBP	high density lipoprotein binding protein	6.526
HECTD2	HECT domain containing E3 ubiquitin protein ligase 2	4.178
HGFAC	HGF activator	2.672
HIGD2A	HIG1 hypoxia inducible domain family, member 2A	-1.668
HLA-B	major histocompatibility complex, class I, B	2.173
HLA-DQB2	major histocompatibility complex, class II, DQ beta 2	1.878
HLA-DRB1	major histocompatibility complex, class II, DR beta 1	1.602
HLTF	helicase-like transcription factor	1.912
HMGA2	high mobility group AT-hook 2	1.661
HMGCS1	3-hydroxy-3-methylglutaryl-CoA synthase 1 (soluble)	-2.944
HMP19	HMP19 protein	2.718
HNF1A	HNF1 homeobox A	1.754
HNRNPU	heterogeneous nuclear ribonucleoprotein U (scaffold attachment factor A)	-2.477
HNRPLL	heterogeneous nuclear ribonucleoprotein L-like	3.388
HSP90AB1	heat shock protein 90kDa alpha (cytosolic), class B member 1	4.243
HSPG2	heparan sulfate proteoglycan 2	2.889
HTATIP2	HIV-1 Tat interactive protein 2, 30kDa	2.371
HTR2C	5-hydroxytryptamine (serotonin) receptor 2C, G protein-coupled	-2.379
IBA57	IBA57, iron-sulfur cluster assembly homolog (S. cerevisiae)	1.725
ICAM1	intercellular adhesion molecule 1	1.91
IDH1	isocitrate dehydrogenase 1 (NADP+), soluble	2.396
IGFBP2	insulin-like growth factor binding protein 2, 36kDa	3.514
IGFBP5	insulin-like growth factor binding protein 5	2.89
IGHM	immunoglobulin heavy constant mu	1.731
IGSF5	immunoglobulin superfamily, member 5	2.924
INMT	indolethylamine N-methyltransferase	2.624
IPO5	importin 5	-2.679
IPO9	importin 9	-3.087
ITIH2	inter-alpha-trypsin inhibitor heavy chain 2	1.812
ITIH4	inter-alpha-trypsin inhibitor heavy chain family, member 4	-2.076
ITPR2	inositol 1,4,5-trisphosphate receptor, type 2	2.016
JAK1	Janus kinase 1	1.9
JPH2	junctophilin 2	-2.731
KCNE4	potassium voltage-gated channel, Isk-related family, member 4	-2.584
KCTD12	potassium channel tetramerisation domain containing 12	3.397
KDM4A	lysine (K)-specific demethylase 4A	2.526
KHSRP	KH-type splicing regulatory protein	-1.998
KMO	kynurenine 3-monooxygenase (kynurenine 3-hydroxylase)	2.574
KNG1	kininogen 1	1.771
LAMC1	laminin, gamma 1 (formerly LAMB2)	-3.403
LBR	lamin B receptor	-1.639
LRG1	leucine-rich alpha-2-glycoprotein 1	5.244
LSG1	large subunit GTPase 1 homolog (S. cerevisiae)	-1.618
LSM12	LSM12 homolog (S. cerevisiae)	-1.788
LSM3	LSM3 homolog, U6 small nuclear RNA associated (S. cerevisiae)	2.215
LSMD1	LSM domain containing 1	2.75
LSS	lanosterol synthase (2,3-oxidosqualene-lanosterol cyclase)	-2.925
LUC7L	LUC7-like (S. cerevisiae)	-3.428
LY86	lymphocyte antigen 86	-4.067
LYRM4	LYR motif containing 4	-3.502
MAB21L2	mab-21-like 2 (C. elegans)	-5.779
MAF1	MAF1 homolog (S. cerevisiae)	2.05
MAN1B1	mannosidase, alpha, class 1B, member 1	-1.84
MAN2A1	mannosidase, alpha, class 2A, member 1	-2.097
MAOB	monoamine oxidase B	-2.061
MAP2K4	mitogen-activated protein kinase kinase 4	3.759
MAPK14	mitogen-activated protein kinase 14	-2.382
MARCH6	membrane-associated ring finger (C3HC4) 6, E3 ubiquitin protein ligase	5.248
MASP1	mannan-binding lectin serine peptidase 1 (C4/C2 activating component of Ra-reactive factor)	5.058
MCL1	myeloid cell leukemia sequence 1 (BCL2-related)	1.722
MDK	midkine (neurite growth-promoting factor 2)	-1.967
ME3	malic enzyme 3, NADP(+)-dependent, mitochondrial	6.204
MEA1	male-enhanced antigen 1	3.358
MED10	mediator complex subunit 10	3.303
MED13	mediator complex subunit 13	-1.99
MED7	mediator complex subunit 7	2.463
MET	met proto-oncogene (hepatocyte growth factor receptor)	1.827
METTL17	methyltransferase like 17	2.973
MIB2	mindbomb E3 ubiquitin protein ligase 2	3.368
MINPP1	multiple inositol-polyphosphate phosphatase 1	-2.011
MLL3	myeloid/lymphoid or mixed-lineage leukemia 3	-1.864
MMADHC	methylmalonic aciduria (cobalamin deficiency) cblD type, with homocystinuria	6.452
MMP25	matrix metallopeptidase 25	2.927
MRPL11	mitochondrial ribosomal protein L11	1.549
MRPL19	mitochondrial ribosomal protein L19	1.62
MRPL33	mitochondrial ribosomal protein L33	3.35
MRPL43	mitochondrial ribosomal protein L43	4.216
MRPS27	mitochondrial ribosomal protein S27	1.629
MRPS9	mitochondrial ribosomal protein S9	5.096
MSL1	male-specific lethal 1 homolog (Drosophila)	1.97
MST1	macrophage stimulating 1 (hepatocyte growth factor-like)	1.531
MTHFD1	methylenetetrahydrofolate dehydrogenase (NADP+ dependent) 1, methenyltetrahydrofolate cyclohydrolase, formyltetrahydrofolate synthetase	2.996
MYH7	myosin, heavy chain 7, cardiac muscle, beta	2.373
MYL6	myosin, light chain 6, alkali, smooth muscle and non-muscle	2.25
MYPOP	Myb-related transcription factor, partner of profilin	6.217
NAB2	NGFI-A binding protein 2 (EGR1 binding protein 2)	-1.955
NAPB	N-ethylmaleimide-sensitive factor attachment protein, beta	2.838
NAPEPLD	N-acyl phosphatidylethanolamine phospholipase D	2.277
NCL	nucleolin	3.081
NDEL1	nudE nuclear distribution E homolog (A. nidulans)-like 1	-1.968
NDUFA3	NADH dehydrogenase (ubiquinone) 1 alpha subcomplex, 3, 9kDa	1.804
NDUFS2	NADH dehydrogenase (ubiquinone) Fe-S protein 2, 49kDa (NADH-coenzyme Q reductase)	6.691
NEDD8	neural precursor cell expressed, developmentally down-regulated 8	2.078
NEIL2	nei endonuclease VIII-like 2 (E. coli)	1.597
NELFE	negative elongation factor complex member E	2.391
NFKBIL1	nuclear factor of kappa light polypeptide gene enhancer in B-cells inhibitor-like 1	-2.906
NGDN	neuroguidin, EIF4E binding protein	2.57
NIPA2	non imprinted in Prader-Willi/Angelman syndrome 2	4.201
NNT	nicotinamide nucleotide transhydrogenase	-2.038
NPRL2	nitrogen permease regulator-like 2 (S. cerevisiae)	-2.435
NQO1	NAD(P)H dehydrogenase, quinone 1	4.955
NR5A2	nuclear receptor subfamily 5, group A, member 2	2.854
NREP	neuronal regeneration related protein	1.688
NTPCR	nucleoside-triphosphatase, cancer-related	2.993
NUCB1	nucleobindin 1	1.555
NUCKS1	nuclear casein kinase and cyclin-dependent kinase substrate 1	-2.618
NUPR1	nuclear protein, transcriptional regulator, 1	1.887
OAT	ornithine aminotransferase	3.563
OAZ1	ornithine decarboxylase antizyme 1	2.442
OPRL1	opiate receptor-like 1	2.459
OSBP	oxysterol binding protein	1.868
P2RY2	purinergic receptor P2Y, G-protein coupled, 2	-1.716
P4HB	prolyl 4-hydroxylase, beta polypeptide	3.632
PACSIN3	protein kinase C and casein kinase substrate in neurons 3	2.654
PAK1IP1	PAK1 interacting protein 1	2.517
PALM2	paralemmin 2	-2.97
PDCL3	phosducin-like 3	1.791
PDDC1	Parkinson disease 7 domain containing 1	1.747
PDIA4	protein disulfide isomerase family A, member 4	3.723
PEBP1	phosphatidylethanolamine binding protein 1	2.156
PER1	period circadian clock 1	3.469
PEX7	peroxisomal biogenesis factor 7	3.066
PGLYRP4	peptidoglycan recognition protein 4	5.493
PHAX	phosphorylated adaptor for RNA export	-2.466
PHF14	PHD finger protein 14	2.887
PHYHD1	phytanoyl-CoA dioxygenase domain containing 1	3.935
PICALM	phosphatidylinositol binding clathrin assembly protein	-2.329
PIGM	phosphatidylinositol glycan anchor biosynthesis, class M	6.401
PIKFYVE	phosphoinositide kinase, FYVE finger containing	1.935
PIPOX	pipecolic acid oxidase	5.043
PLA2G15	phospholipase A2, group XV	1.668
PLA2G4A	phospholipase A2, group IVA (cytosolic, calcium-dependent)	-2.279
PLIN3	perilipin 3	2.413
PLOD2	procollagen-lysine, 2-oxoglutarate 5-dioxygenase 2	-2.322
PNRC2	proline-rich nuclear receptor coactivator 2	-2.512
POLR2F	polymerase (RNA) II (DNA directed) polypeptide F	2.385
POLR2I	polymerase (RNA) II (DNA directed) polypeptide I, 14.5kDa	1.687
POSTN	periostin, osteoblast specific factor	1.629
POU2F3	POU class 2 homeobox 3	2.546
PPAP2B	phosphatidic acid phosphatase type 2B	3.383
PPP1R37	protein phosphatase 1, regulatory subunit 37	-4.908
PRAP1	proline-rich acidic protein 1	-1.736
PRDX2	peroxiredoxin 2	6.82
PRDX3	peroxiredoxin 3	2.854
PRF1	perforin 1 (pore forming protein)	2.172
PRMT8	protein arginine methyltransferase 8	2.553
PRNP	prion protein	-1.812
PRPS2	phosphoribosyl pyrophosphate synthetase 2	3.436
PRPSAP1	phosphoribosyl pyrophosphate synthetase-associated protein 1	1.504
PRSS35	protease, serine, 35	-2.567
PSMA4	proteasome (prosome, macropain) subunit, alpha type, 4	1.979
PSMD13	proteasome (prosome, macropain) 26S subunit, non-ATPase, 13	1.843
PSMG4	proteasome (prosome, macropain) assembly chaperone 4	-1.519
PTPLAD2	protein tyrosine phosphatase-like A domain containing 2	-1.983
PTPRF	protein tyrosine phosphatase, receptor type, F	2.115
PTS	6-pyruvoyltetrahydropterin synthase	1.659
PYCRL	pyrroline-5-carboxylate reductase-like	1.938
PYGM	phosphorylase, glycogen, muscle	1.696
QPRT	quinolinate phosphoribosyltransferase	2.069
RAB13	RAB13, member RAS oncogene family	2.177
RAB8A	RAB8A, member RAS oncogene family	2.263
RAD23B	RAD23 homolog B (S. cerevisiae)	-2.162
RALGPS2	Ral GEF with PH domain and SH3 binding motif 2	1.95
RBM48	RNA binding motif protein 48	-3.098
RDX	radixin	-2.788
REG1A	regenerating islet-derived 1 alpha	-1.98
RFT1	RFT1 homolog (S. cerevisiae)	2.215
RGD1565486	similar to RNA binding motif protein 25	-1.998
RHOB	ras homolog family member B	1.663
RHOF	ras homolog family member F (in filopodia)	1.796
RIC8B	resistance to inhibitors of cholinesterase 8 homolog B (C. elegans)	-1.99
RNF13	ring finger protein 13	-1.891
RNF7	ring finger protein 7	4.366
Rpl10	ribosomal protein L10	1.708
RPL18	ribosomal protein L18	2.426
RPLP0	ribosomal protein, large, P0	4.993
RPP21	ribonuclease P/MRP 21kDa subunit	1.868
RPS11	ribosomal protein S11	-1.983
RPS15A	ribosomal protein S15a	1.791
Rps20	ribosomal protein S20	1.907
RPS3A	ribosomal protein S3A	3.394
Rrbp1	ribosome binding protein 1	3.846
RUVBL1	RuvB-like 1 (E. coli)	9.214
S1PR1	sphingosine-1-phosphate receptor 1	-2.19
SART1	squamous cell carcinoma antigen recognized by T cells	1.533
SCRG1	stimulator of chondrogenesis 1	5.274
SDHA	succinate dehydrogenase complex, subunit A, flavoprotein (Fp)	1.97
SDHC	succinate dehydrogenase complex, subunit C, integral membrane protein, 15kDa	3.151
SDHD	succinate dehydrogenase complex, subunit D, integral membrane protein	4.045
SDR16C5	short chain dehydrogenase/reductase family 16C, member 5	3.604
SEC22A	SEC22 vesicle trafficking protein homolog A (S. cerevisiae)	-1.623
SEC23B	Sec23 homolog B (S. cerevisiae)	1.739
SEC24D	SEC24 family, member D (S. cerevisiae)	-2.831
SEC61B	Sec61 beta subunit	4.009
SEPT7	septin 7	-1.742
SERPIND1	serpin peptidase inhibitor, clade D (heparin cofactor), member 1	2.216
SERPINF2	serpin peptidase inhibitor, clade F (alpha-2 antiplasmin, pigment epithelium derived factor), member 2	2.197
SF3B5	splicing factor 3b, subunit 5, 10kDa	2.23
SH3GL2	SH3-domain GRB2-like 2	-2.062
SIN3B	SIN3 transcription regulator homolog B (yeast)	2.331
SIRT2	sirtuin 2	1.757
SIT1	signaling threshold regulating transmembrane adaptor 1	-1.807
SKA2	spindle and kinetochore associated complex subunit 2	1.857
SLC16A1	solute carrier family 16, member 1 (monocarboxylic acid transporter 1)	2.346
SLC16A2	solute carrier family 16, member 2 (thyroid hormone transporter)	-2.194
SLC18A1	solute carrier family 18 (vesicular monoamine), member 1	1.817
SLC25A16	solute carrier family 25 (mitochondrial carrier; Graves disease autoantigen), member 16	1.739
SLC25A20	solute carrier family 25 (carnitine/acylcarnitine translocase), member 20	2.573
SLC25A27	solute carrier family 25, member 27	2.086
SLC27A2	solute carrier family 27 (fatty acid transporter), member 2	5.08
SLC2A2	solute carrier family 2 (facilitated glucose transporter), member 2	2.85
SLC31A1	solute carrier family 31 (copper transporters), member 1	3.944
SLC35C1	solute carrier family 35, member C1	2.72
SLC40A1	solute carrier family 40 (iron-regulated transporter), member 1	-2.196
SLC7A6OS	solute carrier family 7, member 6 opposite strand	1.573
SLCO1B3	solute carrier organic anion transporter family, member 1B3	-1.786
SLCO1C1	solute carrier organic anion transporter family, member 1C1	2.483
SNRPN	small nuclear ribonucleoprotein polypeptide N	-2.674
SNX12	sorting nexin 12	2.553
SNX25	sorting nexin 25	3.495
SOX15	SRY (sex determining region Y)-box 15	3.584
SPATS2	spermatogenesis associated, serine-rich 2	-1.975
SPG7	spastic paraplegia 7 (pure and complicated autosomal recessive)	1.931
SPRY1	sprouty homolog 1, antagonist of FGF signaling (Drosophila)	2.147
SPRYD7	SPRY domain containing 7	2.387
SPTAN1	spectrin, alpha, non-erythrocytic 1	-2.533
SRSF2	serine/arginine-rich splicing factor 2	3.191
SSBP1	single-stranded DNA binding protein 1, mitochondrial	2.447
STARD3	StAR-related lipid transfer (START) domain containing 3	3.113
STRADA	STE20-related kinase adaptor alpha	2.734
STRN3	striatin, calmodulin binding protein 3	-1.778
STS	steroid sulfatase (microsomal), isozyme S	-2.515
SUB1	SUB1 homolog (S. cerevisiae)	1.828
SUMO1	SMT3 suppressor of mif two 3 homolog 1 (S. cerevisiae)	1.536
SUMO2	SMT3 suppressor of mif two 3 homolog 2 (S. cerevisiae)	4.176
SUMO3	SMT3 suppressor of mif two 3 homolog 3 (S. cerevisiae)	1.874
SUN1	Sad1 and UNC84 domain containing 1	2.675
SURF1	surfeit 1	1.658
SUSD2	sushi domain containing 2	3.838
SYN1	synapsin I	2.278
TAC1	tachykinin, precursor 1	5.028
TAF13	TAF13 RNA polymerase II, TATA box binding protein (TBP)-associated factor, 18kDa	2.83
TAP1	transporter 1, ATP-binding cassette, sub-family B (MDR/TAP)	6.025
TAX1BP1	Tax1 (human T-cell leukemia virus type I) binding protein 1	-1.629
TCEA1	transcription elongation factor A (SII), 1	1.548
TCF7L1	transcription factor 7-like 1 (T-cell specific, HMG-box)	-1.915
TCP1	t-complex 1	-1.967
TDO2	tryptophan 2,3-dioxygenase	2.115
TENC1	tensin like C1 domain containing phosphatase (tensin 2)	2.788
TFG	TRK-fused gene	1.782
THAP2	THAP domain containing, apoptosis associated protein 2	-2.067
THRB	thyroid hormone receptor, beta	13.997
TIMM17A	translocase of inner mitochondrial membrane 17 homolog A (yeast)	2.64
TKTL2	transketolase-like 2	1.686
TMBIM4	transmembrane BAX inhibitor motif containing 4	1.827
TMBIM6	transmembrane BAX inhibitor motif containing 6	2.052
TMCO6	transmembrane and coiled-coil domains 6	4.277
TMED2	transmembrane emp24 domain trafficking protein 2	1.981
TMED7	transmembrane emp24 protein transport domain containing 7	3.07
TMEM132A	transmembrane protein 132A	1.763
TMEM19	transmembrane protein 19	3.196
TMUB2	transmembrane and ubiquitin-like domain containing 2	-3.259
TNFAIP1	tumor necrosis factor, alpha-induced protein 1 (endothelial)	2.745
TOMM7	translocase of outer mitochondrial membrane 7 homolog (yeast)	1.623
TP53	tumor protein p53	1.652
TPD52L1	tumor protein D52-like 1	-3.303
TPI1	triosephosphate isomerase 1	5.423
TRABD	TraB domain containing	2.715
TRIM25	tripartite motif containing 25	-1.999
TRNAU1AP	tRNA selenocysteine 1 associated protein 1	3.888
TRPM7	transient receptor potential cation channel, subfamily M, member 7	-2.259
TSKU	tsukushi, small leucine rich proteoglycan	3.291
TSPAN33	tetraspanin 33	6.086
TSSC4	tumor suppressing subtransferable candidate 4	3.246
TTC38	tetratricopeptide repeat domain 38	3.261
TTN	titin	-2.655
TUBA1B	tubulin, alpha 1b	3.196
TXN2	thioredoxin 2	1.532
TYSND1	trypsin domain containing 1	-2.13
U2AF2	U2 small nuclear RNA auxiliary factor 2	-3.324
UBALD1	UBA-like domain containing 1	1.783
UBE2D4	ubiquitin-conjugating enzyme E2D 4 (putative)	-3.492
UBE2E1	ubiquitin-conjugating enzyme E2E 1	2.139
UBR4	ubiquitin protein ligase E3 component n-recognin 4	2.59
UBXN4	UBX domain protein 4	1.58
UGP2	UDP-glucose pyrophosphorylase 2	5.334
UGT1A6	UDP glucuronosyltransferase 1 family, polypeptide A6	6.349
UGT2A1	UDP glucuronosyltransferase 2 family, polypeptide A1, complex locus	5.282
ULK1	unc-51-like kinase 1 (C. elegans)	-1.841
UNC5C	unc-5 homolog C (C. elegans)	-2.933
UQCR11	ubiquinol-cytochrome c reductase, complex III subunit XI	2.791
UQCRFS1	ubiquinol-cytochrome c reductase, Rieske iron-sulfur polypeptide 1	2.062
URI1	URI1, prefoldin-like chaperone	-1.836
USF1	upstream transcription factor 1	2.783
USHBP1	Usher syndrome 1C binding protein 1	3.526
USP39	ubiquitin specific peptidase 39	-2.418
USP48	ubiquitin specific peptidase 48	-2.663
VANGL2	VANGL planar cell polarity protein 2	3.204
VAT1	vesicle amine transport protein 1 homolog (T. californica)	-2.312
VGF	VGF nerve growth factor inducible	-1.571
VIMP	VCP-interacting membrane protein	2.782
VPS25	vacuolar protein sorting 25 homolog (S. cerevisiae)	1.898
VPS39	vacuolar protein sorting 39 homolog (S. cerevisiae)	1.652
VPS4B	vacuolar protein sorting 4 homolog B (S. cerevisiae)	-2.658
VPS8	vacuolar protein sorting 8 homolog (S. cerevisiae)	1.654
VSTM4	V-set and transmembrane domain containing 4	3.402
WDR41	WD repeat domain 41	1.544
WISP1	WNT1 inducible signaling pathway protein 1	3.003
XBP1	X-box binding protein 1	6.722
XYLT2	xylosyltransferase II	-2.464
YIPF3	Yip1 domain family, member 3	5.283
YTHDF1	YTH domain family, member 1	6.416
YWHAE	tyrosine 3-monooxygenase/tryptophan 5-monooxygenase activation protein, epsilon polypeptide	1.799
ZADH2	zinc binding alcohol dehydrogenase domain containing 2	3.73
ZC4H2	zinc finger, C4H2 domain containing	2.356
ZCCHC9	zinc finger, CCHC domain containing 9	2.531
ZCRB1	zinc finger CCHC-type and RNA binding motif 1	2.024
ZFR	zinc finger RNA binding protein	-2.203
ZMPSTE24	zinc metallopeptidase STE24	2.776
ZNF160	zinc finger protein 160	1.697
ZNF445	zinc finger protein 445	-2.533
ZNF506	zinc finger protein 506	-2.7
ZNRF1	zinc and ring finger 1, E3 ubiquitin protein ligase	-2.012
1.0 mg/L uranium
A1CF	APOBEC1 complementation factor	-1.919
AASS	aminoadipate-semialdehyde synthase	-1.731
ABCC2	ATP-binding cassette, sub-family C (CFTR/MRP), member 2	2.965
ABHD10	abhydrolase domain containing 10	4.969
ABHD11	abhydrolase domain containing 11	1.655
ACIN1	apoptotic chromatin condensation inducer 1	-1.938
ACP1	acid phosphatase 1, soluble	1.686
ACP5	acid phosphatase 5, tartrate resistant	3.184
ACTG1	actin, gamma 1	-1.64
ADAP2	ArfGAP with dual PH domains 2	1.507
ADCK5	aarF domain containing kinase 5	4.195
ADD1	adducin 1 (alpha)	1.89
ADD3	adducin 3 (gamma)	-1.785
ADNP	activity-dependent neuroprotector homeobox	1.865
ADSL	adenylosuccinate lyase	2.917
AGBL2	ATP/GTP binding protein-like 2	-1.68
AGXT	alanine-glyoxylate aminotransferase	2.757
AIF1L	allograft inflammatory factor 1-like	-1.628
AIFM1	apoptosis-inducing factor, mitochondrion-associated, 1	3.776
ALAS1	aminolevulinate, delta-, synthase 1	2.843
ALDH6A1	aldehyde dehydrogenase 6 family, member A1	2.193
ALDOB	aldolase B, fructose-bisphosphate	5.066
ANGPTL3	angiopoietin-like 3	1.761
ANKRD28	ankyrin repeat domain 28	3.836
ANKRD46	ankyrin repeat domain 46	1.623
ANKS1B	ankyrin repeat and sterile alpha motif domain containing 1B	1.633
ANXA11	annexin A11	1.81
AP1B1	adaptor-related protein complex 1, beta 1 subunit	-2.84
AP3D1	adaptor-related protein complex 3, delta 1 subunit	1.742
AP5Z1	adaptor-related protein complex 5, zeta 1 subunit	4.44
APBB2	amyloid beta (A4) precursor protein-binding, family B, member 2	6.559
APOOL	apolipoprotein O-like	3.28
ARHGAP18	Rho GTPase activating protein 18	2.015
ARL3	ADP-ribosylation factor-like 3	3.352
ARL6IP1	ADP-ribosylation factor-like 6 interacting protein 1	3.285
ARMCX5	armadillo repeat containing, X-linked 5	2.374
ARPC5L	actin related protein 2/3 complex, subunit 5-like	1.85
ASNS	asparagine synthetase (glutamine-hydrolyzing)	1.74
ASPM	asp (abnormal spindle) homolog, microcephaly associated (Drosophila)	-3.575
ATG13	autophagy related 13	1.51
ATG4C	autophagy related 4C, cysteine peptidase	3.307
ATP1B3	ATPase, Na+/K+ transporting, beta 3 polypeptide	1.963
ATP6V1H	ATPase, H+ transporting, lysosomal 50/57kDa, V1 subunit H	2.623
ATXN7L3	ataxin 7-like 3	2.411
AURKAIP1	aurora kinase A interacting protein 1	2.489
BCAP31	B-cell receptor-associated protein 31	3.623
BCKDHB	branched chain keto acid dehydrogenase E1, beta polypeptide	3.151
BOK	BCL2-related ovarian killer	1.584
BRD3	bromodomain containing 3	2.245
BRF1	BRF1 homolog, subunit of RNA polymerase III transcription initiation factor IIIB (S. cerevisiae)	-1.783
BTBD2	BTB (POZ) domain containing 2	2.344
BUB1B	BUB1 mitotic checkpoint serine/threonine kinase B	2.369
C18orf8	chromosome 18 open reading frame 8	4.187
C1orf123	chromosome 1 open reading frame 123	3.057
C1orf35	chromosome 1 open reading frame 35	2.122
C22orf39	chromosome 22 open reading frame 39	2.478
CA2	carbonic anhydrase II	2.373
CAB39	calcium binding protein 39	1.78
CBWD1	COBW domain containing 1	3.235
CC2D1B	coiled-coil and C2 domain containing 1B	-1.665
CCDC97	coiled-coil domain containing 97	2.223
CCNDBP1	cyclin D-type binding-protein 1	3.584
CCR9	chemokine (C-C motif) receptor 9	2.097
CDC37L1	cell division cycle 37-like 1	-1.561
CDC42	cell division cycle 42	1.644
CDC42SE2	CDC42 small effector 2	1.745
CDC5L	cell division cycle 5-like	-2.76
CDH1	cadherin 1, type 1, E-cadherin (epithelial)	-2.773
CDK11A/CDK11B	cyclin-dependent kinase 11B	-2.013
CDV3	CDV3 homolog (mouse)	-2.277
CENPV	centromere protein V	-2.406
CEP350	centrosomal protein 350kDa	-1.772
CERS6	ceramide synthase 6	2.594
CFH	complement factor H	-2.552
CHDH	choline dehydrogenase	-2.924
CHMP2A	charged multivesicular body protein 2A	2.115
CHST10	carbohydrate sulfotransferase 10	4.651
CIAPIN1	cytokine induced apoptosis inhibitor 1	1.558
CLDN18	claudin 18	-4.537
CLNS1A	chloride channel, nucleotide-sensitive, 1A	2.502
CLPX	ClpX caseinolytic peptidase X homolog (E. coli)	1.607
CMC2	COX assembly mitochondrial protein 2 homolog (S. cerevisiae)	5.339
CNDP2	CNDP dipeptidase 2 (metallopeptidase M20 family)	-1.662
CNOT1	CCR4-NOT transcription complex, subunit 1	-1.612
COL18A1	collagen, type XVIII, alpha 1	-2.423
COLGALT1	collagen beta(1-O)galactosyltransferase 1	2.115
COPB1	coatomer protein complex, subunit beta 1	2.118
COPS2	COP9 signalosome subunit 2	1.505
COPS6	COP9 signalosome subunit 6	2.177
COQ9	coenzyme Q9 homolog (S. cerevisiae)	3.193
COX15	cytochrome c oxidase assembly homolog 15 (yeast)	3.762
COX6B1	cytochrome c oxidase subunit VIb polypeptide 1 (ubiquitous)	2.862
COX7A2L	cytochrome c oxidase subunit VIIa polypeptide 2 like	3.597
CPNE3	copine III	-2.669
CPT1A	carnitine palmitoyltransferase 1A (liver)	-1.593
CREB3L3	cAMP responsive element binding protein 3-like 3	2.699
CRIM1	cysteine rich transmembrane BMP regulator 1 (chordin-like)	-2.476
CSDE1	cold shock domain containing E1, RNA-binding	1.508
CSTF3	cleavage stimulation factor, 3' pre-RNA, subunit 3, 77kDa	3.019
CTDNEP1	CTD nuclear envelope phosphatase 1	3.218
CYP19A1	cytochrome P450, family 19, subfamily A, polypeptide 1	-1.769
CYP2U1	cytochrome P450, family 2, subfamily U, polypeptide 1	3.663
CYP39A1	cytochrome P450, family 39, subfamily A, polypeptide 1	2.632
CYP4V2	cytochrome P450, family 4, subfamily V, polypeptide 2	2.236
DCBLD2	discoidin, CUB and LCCL domain containing 2	1.508
DDC	dopa decarboxylase (aromatic L-amino acid decarboxylase)	2.508
DHODH	dihydroorotate dehydrogenase (quinone)	5.816
DHRS1	dehydrogenase/reductase (SDR family) member 1	2.4
DHRS9	dehydrogenase/reductase (SDR family) member 9	5.616
DLD	dihydrolipoamide dehydrogenase	1.806
DNAJC19	DnaJ (Hsp40) homolog, subfamily C, member 19	1.808
DNM1	dynamin 1	-1.932
DNMT1	DNA (cytosine-5-)-methyltransferase 1	-3.037
DOLK	dolichol kinase	-1.871
DPM2	dolichyl-phosphate mannosyltransferase polypeptide 2, regulatory subunit	1.682
DSP	desmoplakin	-3.361
DTX3	deltex homolog 3 (Drosophila)	1.867
EAPP	E2F-associated phosphoprotein	-1.667
EIF2B1	eukaryotic translation initiation factor 2B, subunit 1 alpha, 26kDa	1.974
EIF2B2	eukaryotic translation initiation factor 2B, subunit 2 beta, 39kDa	1.716
EIF2B5	eukaryotic translation initiation factor 2B, subunit 5 epsilon, 82kDa	1.313
EIF4E3	eukaryotic translation initiation factor 4E family member 3	2.312
EIF4EBP1	eukaryotic translation initiation factor 4E binding protein 1	1.704
ELL	elongation factor RNA polymerase II	-1.79
ELOVL1	ELOVL fatty acid elongase 1	2.385
ENTPD6	ectonucleoside triphosphate diphosphohydrolase 6 (putative)	1.709
ENY2	enhancer of yellow 2 homolog (Drosophila)	1.639
EPS8L2	EPS8-like 2	-2.023
ERN1	endoplasmic reticulum to nucleus signaling 1	-3.826
ERP44	endoplasmic reticulum protein 44	-1.701
EVPL	envoplakin	-2.2
F10	coagulation factor X	2.343
F7	coagulation factor VII (serum prothrombin conversion accelerator)	2.623
F9	coagulation factor IX	2.26
FADS2	fatty acid desaturase 2	2.031
FAF1	Fas (TNFRSF6) associated factor 1	-1.906
FAM105B	family with sequence similarity 105, member B	1.697
FAM114A2	family with sequence similarity 114, member A2	1.622
FAM171B	family with sequence similarity 171, member B	-2.222
FAM175A	family with sequence similarity 175, member A	1.627
FARSB	phenylalanyl-tRNA synthetase, beta subunit	2.034
FBXO6	F-box protein 6	1.941
FBXO9	F-box protein 9	1.674
FEZ1	fasciculation and elongation protein zeta 1 (zygin I)	-1.544
FH	fumarate hydratase	2.083
FN1	fibronectin 1	-1.964
FNBP1	formin binding protein 1	3.822
FNDC3B	fibronectin type III domain containing 3B	-1.957
FOS	FBJ murine osteosarcoma viral oncogene homolog	1.297
FOXA3	forkhead box A3	1.995
FRYL	FRY-like	-1.642
FYTTD1	forty-two-three domain containing 1	2.314
GABRB2	gamma-aminobutyric acid (GABA) A receptor, beta 2	2.505
GABRR1	gamma-aminobutyric acid (GABA) A receptor, rho 1	1.768
GALE	UDP-galactose-4-epimerase	1.528
GATAD2B	GATA zinc finger domain containing 2B	-3.256
GCSH	glycine cleavage system protein H (aminomethyl carrier)	1.687
GDE1	glycerophosphodiester phosphodiesterase 1	3.534
GEMIN4	gem (nuclear organelle) associated protein 4	2.164
Gh	growth hormone	20.372
GIT1	G protein-coupled receptor kinase interacting ArfGAP 1	-2.103
GLT8D1	glycosyltransferase 8 domain containing 1	3.254
GNB2L1	guanine nucleotide binding protein (G protein), beta polypeptide 2-like 1	4.978
GOLPH3	golgi phosphoprotein 3 (coat-protein)	2.157
GORASP2	golgi reassembly stacking protein 2, 55kDa	-1.792
GTF2A2	general transcription factor IIA, 2, 12kDa	3.186
GTF2E2	general transcription factor IIE, polypeptide 2, beta 34kDa	2.238
GTF3C1	general transcription factor IIIC, polypeptide 1, alpha 220kDa	2.415
HABP4	hyaluronan binding protein 4	2.079
HBG2	hemoglobin, gamma G	-1.909
HBP1	HMG-box transcription factor 1	2.187
HDLBP	high density lipoprotein binding protein	2.78
HEATR3	HEAT repeat containing 3	1.595
HECTD2	HECT domain containing E3 ubiquitin protein ligase 2	3.629
HGFAC	HGF activator	2.179
HLA-B	major histocompatibility complex, class I, B	1.794
HLA-DQB2	major histocompatibility complex, class II, DQ beta 2	1.64
HLTF	helicase-like transcription factor	2.203
HMGA2	high mobility group AT-hook 2	1.935
HMGCS1	3-hydroxy-3-methylglutaryl-CoA synthase 1 (soluble)	-1.966
HMP19	HMP19 protein	3.086
HNF1A	HNF1 homeobox A	1.392
HNRNPU	heterogeneous nuclear ribonucleoprotein U (scaffold attachment factor A)	-2.165
HNRPLL	heterogeneous nuclear ribonucleoprotein L-like	2.265
HS3ST1	heparan sulfate (glucosamine) 3-O-sulfotransferase 1	1.5
HSP90AB1	heat shock protein 90kDa alpha (cytosolic), class B member 1	3.397
HSPG2	heparan sulfate proteoglycan 2	3.508
HTATIP2	HIV-1 Tat interactive protein 2, 30kDa	1.738
IBA57	IBA57, iron-sulfur cluster assembly homolog (S. cerevisiae)	2.208
IDH1	isocitrate dehydrogenase 1 (NADP+), soluble	1.824
IGFBP2	insulin-like growth factor binding protein 2, 36kDa	2.503
IGFBP5	insulin-like growth factor binding protein 5	2.373
IGHM	immunoglobulin heavy constant mu	1.625
IGSF5	immunoglobulin superfamily, member 5	2.609
INMT	indolethylamine N-methyltransferase	1.837
IPO5	importin 5	-1.732
IPO9	importin 9	-1.875
ITIH2	inter-alpha-trypsin inhibitor heavy chain 2	1.607
ITPR2	inositol 1,4,5-trisphosphate receptor, type 2	1.59
JAK1	Janus kinase 1	1.6
JPH2	junctophilin 2	-2.849
KCNE4	potassium voltage-gated channel, Isk-related family, member 4	-1.746
KCTD12	potassium channel tetramerisation domain containing 12	1.76
KHSRP	KH-type splicing regulatory protein	-1.833
KMO	kynurenine 3-monooxygenase (kynurenine 3-hydroxylase)	1.803
LBR	lamin B receptor	-1.859
LRG1	leucine-rich alpha-2-glycoprotein 1	4.124
LSM3	LSM3 homolog, U6 small nuclear RNA associated (S. cerevisiae)	2.188
LSMD1	LSM domain containing 1	2.75
LSS	lanosterol synthase (2,3-oxidosqualene-lanosterol cyclase)	-2.73
LUC7L	LUC7-like (S. cerevisiae)	-3.592
LY86	lymphocyte antigen 86	-3.897
LYRM4	LYR motif containing 4	-2.319
MAB21L2	mab-21-like 2 (C. elegans)	-6.603
MAN2A1	mannosidase, alpha, class 2A, member 1	-1.767
MAOB	monoamine oxidase B	-3.451
MAP2K4	mitogen-activated protein kinase kinase 4	2.847
MAPK14	mitogen-activated protein kinase 14	-1.983
MARCH6	membrane-associated ring finger (C3HC4) 6, E3 ubiquitin protein ligase	4.46
MASP1	mannan-binding lectin serine peptidase 1 (C4/C2 activating component of Ra-reactive factor)	4.986
MCL1	myeloid cell leukemia sequence 1 (BCL2-related)	1.587
MDK	midkine (neurite growth-promoting factor 2)	-2.031
ME3	malic enzyme 3, NADP(+)-dependent, mitochondrial	5.167
MEA1	male-enhanced antigen 1	2.653
MED10	mediator complex subunit 10	3.092
MED13	mediator complex subunit 13	-1.723
MED7	mediator complex subunit 7	2.152
MET	met proto-oncogene (hepatocyte growth factor receptor)	1.735
METAP1	methionyl aminopeptidase 1	-1.324
METTL17	methyltransferase like 17	2.683
MIB2	mindbomb E3 ubiquitin protein ligase 2	2.713
MLL3	myeloid/lymphoid or mixed-lineage leukemia 3	-1.752
MMADHC	methylmalonic aciduria (cobalamin deficiency) cblD type, with homocystinuria	4.989
MMP25	matrix metallopeptidase 25	2.041
MRPL11	mitochondrial ribosomal protein L11	1.544
MRPL19	mitochondrial ribosomal protein L19	1.6
MRPL43	mitochondrial ribosomal protein L43	3.585
MRPS9	mitochondrial ribosomal protein S9	4.162
MSL1	male-specific lethal 1 homolog (Drosophila)	1.873
MTHFD1	methylenetetrahydrofolate dehydrogenase (NADP+ dependent) 1, methenyltetrahydrofolate cyclohydrolase, formyltetrahydrofolate synthetase	2.227
MYH7	myosin, heavy chain 7, cardiac muscle, beta	2.246
MYL6	myosin, light chain 6, alkali, smooth muscle and non-muscle	1.702
MYPOP	Myb-related transcription factor, partner of profilin	4.053
NAPEPLD	N-acyl phosphatidylethanolamine phospholipase D	2.412
NCL	nucleolin	2.347
NDEL1	nudE nuclear distribution E homolog (A. nidulans)-like 1	-1.746
NDUFA3	NADH dehydrogenase (ubiquinone) 1 alpha subcomplex, 3, 9kDa	2.01
NDUFS2	NADH dehydrogenase (ubiquinone) Fe-S protein 2, 49kDa (NADH-coenzyme Q reductase)	5.259
NEDD8	neural precursor cell expressed, developmentally down-regulated 8	2.169
NELFE	negative elongation factor complex member E	2.008
NFKBIL1	nuclear factor of kappa light polypeptide gene enhancer in B-cells inhibitor-like 1	-2.577
NGDN	neuroguidin, EIF4E binding protein	1.933
NIPA2	non imprinted in Prader-Willi/Angelman syndrome 2	3.391
NNT	nicotinamide nucleotide transhydrogenase	-2.107
NPRL2	nitrogen permease regulator-like 2 (S. cerevisiae)	-1.957
NQO1	NAD(P)H dehydrogenase, quinone 1	4.713
NR5A2	nuclear receptor subfamily 5, group A, member 2	2.933
NREP	neuronal regeneration related protein	1.505
NTPCR	nucleoside-triphosphatase, cancer-related	2.387
NUCKS1	nuclear casein kinase and cyclin-dependent kinase substrate 1	-2.488
NUPR1	nuclear protein, transcriptional regulator, 1	1.752
OAT	ornithine aminotransferase	3.08
OAZ1	ornithine decarboxylase antizyme 1	1.89
OPRL1	opiate receptor-like 1	1.938
OSBP	oxysterol binding protein	1.705
P2RY2	purinergic receptor P2Y, G-protein coupled, 2	-1.782
P4HB	prolyl 4-hydroxylase, beta polypeptide	3.799
PACSIN3	protein kinase C and casein kinase substrate in neurons 3	1.677
PAK1IP1	PAK1 interacting protein 1	2.75
PALM2	paralemmin 2	-2.136
PDCL3	phosducin-like 3	1.739
PDIA4	protein disulfide isomerase family A, member 4	2.264
PEBP1	phosphatidylethanolamine binding protein 1	2.044
PER1	period circadian clock 1	1.818
PGLYRP4	peptidoglycan recognition protein 4	4.972
PHAX	phosphorylated adaptor for RNA export	-1.898
PHF14	PHD finger protein 14	2.513
PHYHD1	phytanoyl-CoA dioxygenase domain containing 1	3.17
PICALM	phosphatidylinositol binding clathrin assembly protein	-2.838
PIGM	phosphatidylinositol glycan anchor biosynthesis, class M	4.384
PIKFYVE	phosphoinositide kinase, FYVE finger containing	1.578
PIPOX	pipecolic acid oxidase	4.205
PLIN3	perilipin 3	1.784
PLOD2	procollagen-lysine, 2-oxoglutarate 5-dioxygenase 2	-1.892
PNRC2	proline-rich nuclear receptor coactivator 2	-2.131
POLR2F	polymerase (RNA) II (DNA directed) polypeptide F	1.857
POLR2I	polymerase (RNA) II (DNA directed) polypeptide I, 14.5kDa	1.663
POU2F3	POU class 2 homeobox 3	2.424
PPAP2B	phosphatidic acid phosphatase type 2B	2.065
PPP1R14B	protein phosphatase 1, regulatory (inhibitor) subunit 14B	1.576
PPP1R37	protein phosphatase 1, regulatory subunit 37	-2.478
PRAP1	proline-rich acidic protein 1	-1.963
PRDX2	peroxiredoxin 2	4.276
PRDX3	peroxiredoxin 3	2.66
PRF1	perforin 1 (pore forming protein)	1.654
PRMT8	protein arginine methyltransferase 8	2.344
PRNP	prion protein	-2.364
PRPS2	phosphoribosyl pyrophosphate synthetase 2	2.947
PRSS35	protease, serine, 35	-1.513
PSMA4	proteasome (prosome, macropain) subunit, alpha type, 4	1.747
PSMD13	proteasome (prosome, macropain) 26S subunit, non-ATPase, 13	1.779
PTPN12	protein tyrosine phosphatase, non-receptor type 12	-5.069
PTPRF	protein tyrosine phosphatase, receptor type, F	2.186
PTS	6-pyruvoyltetrahydropterin synthase	1.602
PYCRL	pyrroline-5-carboxylate reductase-like	1.829
PYGM	phosphorylase, glycogen, muscle	2.289
QPRT	quinolinate phosphoribosyltransferase	2.046
RAB13	RAB13, member RAS oncogene family	1.818
RAB8A	RAB8A, member RAS oncogene family	2.354
RAD23B	RAD23 homolog B (S. cerevisiae)	-1.765
RBM20	RNA binding motif protein 20	2.027
RBM48	RNA binding motif protein 48	-1.822
RDX	radixin	-1.977
REG1A	regenerating islet-derived 1 alpha	-1.743
RFT1	RFT1 homolog (S. cerevisiae)	1.976
RGD1565486	similar to RNA binding motif protein 25	-1.971
RHOB	ras homolog family member B	1.599
RHOF	ras homolog family member F (in filopodia)	1.692
RIC8B	resistance to inhibitors of cholinesterase 8 homolog B (C. elegans)	-1.926
RNF13	ring finger protein 13	-1.597
RNF7	ring finger protein 7	2.934
Rpl10	ribosomal protein L10	1.578
RPL18	ribosomal protein L18	2.404
RPL23	ribosomal protein L23	1.63
RPLP0	ribosomal protein, large, P0	4.935
RPS15A	ribosomal protein S15a	1.726
Rps20	ribosomal protein S20	1.884
RPS3A	ribosomal protein S3A	2.993
Rrbp1	ribosome binding protein 1	2.97
RUVBL1	RuvB-like 1 (E. coli)	6.474
S1PR1	sphingosine-1-phosphate receptor 1	-2.209
SCRG1	stimulator of chondrogenesis 1	3.891
SDHA	succinate dehydrogenase complex, subunit A, flavoprotein (Fp)	2.09
SDHC	succinate dehydrogenase complex, subunit C, integral membrane protein, 15kDa	2.876
SDHD	succinate dehydrogenase complex, subunit D, integral membrane protein	2.975
SDR16C5	short chain dehydrogenase/reductase family 16C, member 5	2.584
SEC24D	SEC24 family, member D (S. cerevisiae)	-2.102
SEC61B	Sec61 beta subunit	3.488
SEPT7	septin 7	-1.625
SERPIND1	serpin peptidase inhibitor, clade D (heparin cofactor), member 1	2.156
SERPINF2	serpin peptidase inhibitor, clade F (alpha-2 antiplasmin, pigment epithelium derived factor), member 2	1.666
SF3B5	splicing factor 3b, subunit 5, 10kDa	2.265
SIN3B	SIN3 transcription regulator homolog B (yeast)	1.739
SIRT2	sirtuin 2	1.647
SIT1	signaling threshold regulating transmembrane adaptor 1	-1.854
SKA2	spindle and kinetochore associated complex subunit 2	1.639
SLC16A1	solute carrier family 16, member 1 (monocarboxylic acid transporter 1)	3.298
SLC16A2	solute carrier family 16, member 2 (thyroid hormone transporter)	-1.566
SLC18A1	solute carrier family 18 (vesicular monoamine), member 1	3.13
SLC25A16	solute carrier family 25 (mitochondrial carrier; Graves disease autoantigen), member 16	2.565
SLC25A20	solute carrier family 25 (carnitine/acylcarnitine translocase), member 20	2.052
SLC25A36	solute carrier family 25 (pyrimidine nucleotide carrier ), member 36	-1.791
SLC27A2	solute carrier family 27 (fatty acid transporter), member 2	5.358
SLC2A2	solute carrier family 2 (facilitated glucose transporter), member 2	2.635
SLC31A1	solute carrier family 31 (copper transporters), member 1	2.922
SLC35C1	solute carrier family 35, member C1	2.592
SLC40A1	solute carrier family 40 (iron-regulated transporter), member 1	-1.867
SLC7A6OS	solute carrier family 7, member 6 opposite strand	1.52
SNRPN	small nuclear ribonucleoprotein polypeptide N	-2.288
SNX12	sorting nexin 12	2.402
SOX15	SRY (sex determining region Y)-box 15	3.65
SPATS2	spermatogenesis associated, serine-rich 2	-3.181
SPG7	spastic paraplegia 7 (pure and complicated autosomal recessive)	1.746
SPRY1	sprouty homolog 1, antagonist of FGF signaling (Drosophila)	1.974
SPRYD7	SPRY domain containing 7	1.839
SRSF2	serine/arginine-rich splicing factor 2	2.367
SSBP1	single-stranded DNA binding protein 1, mitochondrial	2.415
STARD3	StAR-related lipid transfer (START) domain containing 3	2.698
STMN1	stathmin 1	-2.255
STRADA	STE20-related kinase adaptor alpha	2.142
STS	steroid sulfatase (microsomal), isozyme S	-1.598
SUB1	SUB1 homolog (S. cerevisiae)	1.545
SUMO1	SMT3 suppressor of mif two 3 homolog 1 (S. cerevisiae)	1.736
SUMO2	SMT3 suppressor of mif two 3 homolog 2 (S. cerevisiae)	3.116
SUMO3	SMT3 suppressor of mif two 3 homolog 3 (S. cerevisiae)	1.709
SUN1	Sad1 and UNC84 domain containing 1	2.656
SUSD2	sushi domain containing 2	3.173
SYN1	synapsin I	1.873
TAC1	tachykinin, precursor 1	3.506
TAF13	TAF13 RNA polymerase II, TATA box binding protein (TBP)-associated factor, 18kDa	2.148
TAP1	transporter 1, ATP-binding cassette, sub-family B (MDR/TAP)	4.118
TAX1BP1	Tax1 (human T-cell leukemia virus type I) binding protein 1	-1.565
TCEA1	transcription elongation factor A (SII), 1	1.533
TCF7L1	transcription factor 7-like 1 (T-cell specific, HMG-box)	-1.523
TCP1	t-complex 1	-2.119
TDO2	tryptophan 2,3-dioxygenase	2.105
TENC1	tensin like C1 domain containing phosphatase (tensin 2)	3.539
TFG	TRK-fused gene	1.646
THAP2	THAP domain containing, apoptosis associated protein 2	-2.021
THRB	thyroid hormone receptor, beta	22.539
TIMM17A	translocase of inner mitochondrial membrane 17 homolog A (yeast)	2.423
TLE1	transducin-like enhancer of split 1 (E(sp1) homolog, Drosophila)	-1.594
TMBIM4	transmembrane BAX inhibitor motif containing 4	1.865
TMBIM6	transmembrane BAX inhibitor motif containing 6	1.636
TMCO6	transmembrane and coiled-coil domains 6	4.595
TMED2	transmembrane emp24 domain trafficking protein 2	1.926
TMED7	transmembrane emp24 protein transport domain containing 7	2.599
TMEM19	transmembrane protein 19	3.207
TMEM258	transmembrane protein 258	1.535
TMUB2	transmembrane and ubiquitin-like domain containing 2	-2.934
TNFAIP1	tumor necrosis factor, alpha-induced protein 1 (endothelial)	2.982
TOMM7	translocase of outer mitochondrial membrane 7 homolog (yeast)	1.624
TP53	tumor protein p53	1.519
TPD52L1	tumor protein D52-like 1	-3.441
TPI1	triosephosphate isomerase 1	4.806
TRABD	TraB domain containing	2.674
TRIM16	tripartite motif containing 16	-2.153
TRIM25	tripartite motif containing 25	-1.638
TRNAU1AP	tRNA selenocysteine 1 associated protein 1	3.07
TRPM7	transient receptor potential cation channel, subfamily M, member 7	-1.855
TSKU	tsukushi, small leucine rich proteoglycan	2.953
TSPAN33	tetraspanin 33	5.181
TSSC4	tumor suppressing subtransferable candidate 4	2.827
TTC38	tetratricopeptide repeat domain 38	2.422
TTN	titin	-1.882
TUBA1B	tubulin, alpha 1b	2.44
TXN2	thioredoxin 2	1.525
U2AF2	U2 small nuclear RNA auxiliary factor 2	-2.458
UBALD1	UBA-like domain containing 1	1.621
UBE2D4	ubiquitin-conjugating enzyme E2D 4 (putative)	-2.002
UBE2E1	ubiquitin-conjugating enzyme E2E 1	2.14
UBR4	ubiquitin protein ligase E3 component n-recognin 4	2.472
UGP2	UDP-glucose pyrophosphorylase 2	4.156
UGT1A6	UDP glucuronosyltransferase 1 family, polypeptide A6	4.271
UGT2A1	UDP glucuronosyltransferase 2 family, polypeptide A1, complex locus	3.332
UNC5C	unc-5 homolog C (C. elegans)	-1.763
UQCR11	ubiquinol-cytochrome c reductase, complex III subunit XI	2.697
UQCRFS1	ubiquinol-cytochrome c reductase, Rieske iron-sulfur polypeptide 1	2.121
URI1	URI1, prefoldin-like chaperone	-1.83
USF1	upstream transcription factor 1	2.4
USHBP1	Usher syndrome 1C binding protein 1	3.201
USP48	ubiquitin specific peptidase 48	-1.963
VANGL2	VANGL planar cell polarity protein 2	1.775
VAT1	vesicle amine transport protein 1 homolog (T. californica)	-2.084
VIMP	VCP-interacting membrane protein	2.106
VPS25	vacuolar protein sorting 25 homolog (S. cerevisiae)	1.903
VPS39	vacuolar protein sorting 39 homolog (S. cerevisiae)	1.599
VPS4B	vacuolar protein sorting 4 homolog B (S. cerevisiae)	-2.326
VPS8	vacuolar protein sorting 8 homolog (S. cerevisiae)	1.567
VSTM4	V-set and transmembrane domain containing 4	4.199
XBP1	X-box binding protein 1	4.245
XYLT2	xylosyltransferase II	-3.378
YIPF3	Yip1 domain family, member 3	3.715
YTHDF1	YTH domain family, member 1	2.349
YWHAE	tyrosine 3-monooxygenase/tryptophan 5-monooxygenase activation protein, epsilon polypeptide	1.535
ZADH2	zinc binding alcohol dehydrogenase domain containing 2	3.773
ZC4H2	zinc finger, C4H2 domain containing	1.59
ZCCHC9	zinc finger, CCHC domain containing 9	1.99
ZCRB1	zinc finger CCHC-type and RNA binding motif 1	1.943
ZFR	zinc finger RNA binding protein	-2.762
ZMPSTE24	zinc metallopeptidase STE24	2.339
ZNF160	zinc finger protein 160	1.501
ZNF445	zinc finger protein 445	-2.066
ZNF506	zinc finger protein 506	-2.026

## Sheet: Table S4
Table S4. Toxicity pathways and supporting differentially expressed genes (DEGs) that were regulated in the liver of Atlantic salmon (Salmo salar) after 48 h waterborne exposure to 0.25, 0.5 and 1.0 mg/L nominal concentrations of depleted uranium (DU). Full descriptions of gene symbols can be found in Additional file 1 (Table S3).
Ingenuity Canonical Pathways	p-value	Ratio	Supporting DEGs
0.25 mg/L uranium
Mitochondrial Dysfunction	7.58578e-08	0.115	MAP2K4,SDHA,COX6B1,CPT1A,UQCR11,SURF1,SDHC,COX7A2L,DHODH,PRDX3,MAOB,TXN2,UQCRFS1,NDUFS2,SDHD,NDUFA3,AIFM1,COX15
Hypoxia-Inducible Factor Signaling	8.70964e-06	0.143	TP53,P4HB,HSP90AB1,SUMO1,NQO1,UBE2D4,EIF2B1,EIF2B2,UBE2E1,PRKCA
Oxidative Stress	0.00288403	0.105	TP53,PRDX3,ICAM1,MAPK14,NQO1,PRDX2
Swelling of Mitochondria	0.00562341	0.2	TP53,HNF1A,AIFM1
FXR/RXR Activation	0.00562341	0.0814	MAP2K4,CYP19A1,ABCC2,NR5A2,FOXA3,HNF1A,SLCO1B3
Renal Necrosis/Cell Death	0.0060256	0.0456	TP53,MAP2K4,HNRNPU,ICAM1,ERN1,BOK,SDHC,MAN2A1,F7,CDC42,PLA2G4A,PRDX3,MAPK14,SIRT2,NDEL1,DLST,CCL21,PRKCA,MCL1,PRNP,UNC5C
Increases Depolarization of Mitochondria and Mitochondrial Membrane	0.00812831	0.176	PEBP1,TP53,PRNP
Hepatic Fibrosis	0.01	0.0729	HSPG2,XYLT2,ICAM1,FN1,CCL21,IGFBP5,IGFBP2
Decreases Depolarization of Mitochondria and Mitochondrial Membrane	0.0128825	0.15	PLA2G4A,PLIN3,MCL1
LPS/IL-1 Mediated Inhibition of RXR Function	0.0229087	0.048	MAP2K4,MAOB,CPT1A,SLC27A2,CYP2U1,ABCC2,NR5A2,CHST10,ALAS1,HMGCS1,ALDH6A1,SLCO1B3
Hepatic Cholestasis	0.0288403	0.0552	MAP2K4,SLCO1C1,ABCC2,NR5A2,TAP1,HNF1A,SLCO1B3,PRKCA
Increases Renal Proliferation	0.0295121	0.0588	MET,MAPK14,MMP25,SUMO1,CCL21,WISP1,NCL
Liver Proliferation	0.0323594	0.049	MAP2K4,MET,TP53,MAPK14,CCNDBP1,ITIH4,CREB3L3,XBP1,HNF1A,Gh
Cytochrome P450 Panel - Substrate is a Sterol (Human)	0.0457088	0.143	CYP39A1,CYP19A1
Cytochrome P450 Panel - Substrate is a Sterol (Mouse)	0.0457088	0.143	CYP39A1,CYP19A1
Cytochrome P450 Panel - Substrate is a Sterol (Rat)	0.0457088	0.143	CYP39A1,CYP19A1
0.5 mg/L uranium
Mitochondrial Dysfunction	1.54882e-07	0.115	MAP2K4,SDHA,COX6B1,CPT1A,UQCR11,SURF1,SDHC,COX7A2L,DHODH,PRDX3,MAOB,TXN2,UQCRFS1,NDUFS2,SDHD,NDUFA3,AIFM1,COX15
Hypoxia-Inducible Factor Signaling	1.31826e-05	0.143	TP53,P4HB,HSP90AB1,SUMO1,NQO1,EIF2B5,UBE2D4,EIF2B1,EIF2B2,UBE2E1
Oxidative Stress	0.000676083	0.123	TP53,FOS,PRDX3,ICAM1,MAPK14,NQO1,PRDX2
Liver Proliferation	0.00281838	0.0637	MET,TP53,MAP2K4,FOS,MAPK14,ITIH4,CCNDBP1,CREB3L3,XBP1,MST1,MDK,HNF1A,Gh
Hepatic Fibrosis	0.00363078	0.0833	HSPG2,XYLT2,ICAM1,FN1,CCL21,FBN1,IGFBP5,IGFBP2
Renal Necrosis/Cell Death	0.00501187	0.0477	TP53,MAP2K4,HNRNPU,ICAM1,ERN1,MST1,BOK,SDHC,MAN2A1,F7,CDC42,PLA2G4A,FOS,PRDX3,MAPK14,SIRT2,NDEL1,DLST,CCL21,MCL1,PRNP,UNC5C
Swelling of Mitochondria	0.00630957	0.2	TP53,HNF1A,AIFM1
FXR/RXR Activation	0.00724436	0.0814	MAP2K4,CYP19A1,ABCC2,NR5A2,FOXA3,HNF1A,SLCO1B3
Increases Depolarization of Mitochondria and Mitochondrial Membrane	0.00912011	0.176	PEBP1,TP53,PRNP
Increases Renal Proliferation	0.0128825	0.0672	MET,MAPK14,MMP25,SUMO1,CCL21,MST1,WISP1,NCL
Decreases Depolarization of Mitochondria and Mitochondrial Membrane	0.0144544	0.15	PLA2G4A,PLIN3,MCL1
LPS/IL-1 Mediated Inhibition of RXR Function	0.0316228	0.048	MAP2K4,MAOB,CPT1A,SLC27A2,CYP2U1,ABCC2,NR5A2,CHST10,ALAS1,HMGCS1,ALDH6A1,SLCO1B3
1.0 mg/L uranium
Mitochondrial Dysfunction	1.23027e-07	0.108	MAP2K4,SDHA,COX6B1,CPT1A,UQCR11,SDHC,COX7A2L,DHODH,MAOB,PRDX3,TXN2,UQCRFS1,NDUFS2,SDHD,NDUFA3,AIFM1,COX15
Hypoxia-Inducible Factor Signaling	3.01995e-05	0.129	TP53,P4HB,HSP90AB1,SUMO1,NQO1,UBE2D4,EIF2B1,EIF2B2,UBE2E1
Increases Depolarization of Mitochondria and Mitochondrial Membrane	0.00645654	0.176	PEBP1,TP53,PRNP
Oxidative Stress	0.00977237	0.0877	TP53,PRDX3,MAPK14,NQO1,PRDX2
LPS/IL-1 Mediated Inhibition of RXR Function	0.0128825	0.048	MAP2K4,MAOB,CPT1A,SLC27A2,CYP2U1,ABCC2,NR5A2,HS3ST1,CHST10,ALAS1,HMGCS1,ALDH6A1
Xenobiotic Metabolism Signaling	0.0331131	0.0398	MAP2K4,UGT1A6,ABCC2,NQO1,MAOB,MAPK14,HSP90AB1,UGT2A1,DHRS9,CYP19A1,SUMO1,CHST10,HS3ST1,ALDH6A1
Renal Necrosis/Cell Death	0.0371535	0.0369	TP53,MAP2K4,HNRNPU,ERN1,BOK,MAN2A1,F7,SDHC,CDC42,PRDX3,STMN1,MAPK14,SIRT2,NDEL1,PRNP,MCL1,UNC5C
Cytochrome P450 Panel - Substrate is a Sterol (Human)	0.0398107	0.143	CYP39A1,CYP19A1
Cytochrome P450 Panel - Substrate is a Sterol (Mouse)	0.0398107	0.143	CYP39A1,CYP19A1
Cytochrome P450 Panel - Substrate is a Sterol (Rat)	0.0398107	0.143	CYP39A1,CYP19A1
Swelling of Mitochondria	0.0457088	0.133	TP53,AIFM1
Liver Proliferation	0.0457088	0.0441	MAP2K4,MET,TP53,MAPK14,CCNDBP1,CREB3L3,XBP1,MDK,Gh
FXR/RXR Activation	0.047863	0.0581	MAP2K4,CYP19A1,ABCC2,NR5A2,FOXA3

## Sheet: Table S5
Table S5. Canonical pathways and supporting differentially expressed genes (DEGs) that were regulated in the liver of Atlantic salmon (Salmo salar) after 48 h waterborne exposure to 0.25, 0.5 and 1.0 mg/L nominal concentrations of depleted uranium (DU). Full descriptions of gene symbols can be found in Additional file 1 (Table S3).
Ingenuity Canonical Pathways	p-value	Ratio	Supporting DEGs
0.25 mg/L uranium
Mitochondrial Dysfunction	5.62341e-08	0.0938	MAP2K4,SDHA,COX6B1,CPT1A,UQCR11,SURF1,SDHC,COX7A2L,DHODH,PRDX3,MAOB,TXN2,UQCRFS1,NDUFS2,SDHD,NDUFA3,AIFM1,COX15
TCA Cycle II (Eukaryotic)	1.62181e-05	0.146	SDHA,DLST,DLD,SDHD,SDHC,FH
Coagulation System	0.000204174	0.158	KNG1,F10,F9,F7,SERPINF2,SERPIND1
Hypoxia Signaling in the Cardiovascular System	0.000223872	0.119	TP53,P4HB,HSP90AB1,SUMO1,NQO1,UBE2D4,CDC34,UBE2E1
Glycine Cleavage Complex	0.000288403	0.2	GCSH,DLD,AMT
RhoGDI Signaling	0.00040738	0.0653	CDH1,RHOB,MYL6,ARPC5L,GNB2L1,RDX,PIKFYVE,ARHGAP35,RHOF,CDC42,ACTG1,FNBP1,PRKCA
Valine Degradation I	0.000870964	0.114	AUH,DLD,ALDH6A1,BCKDHB
ILK Signaling	0.0025704	0.0619	MAP2K4,CDH1,FN1,MYL6,RHOB,PPAP2B,MYH7,CDC42,RHOF,ACTG1,FNBP1,DSP
NAD Phosphorylation and Dephosphorylation	0.00288403	0.158	NNT,ACP1,ACP5
Mechanisms of Viral Exit from Host Cells	0.00301995	0.111	VPS25,CHMP2A,SH3GL2,ACTG1,PRKCA
mTOR Signaling	0.0030903	0.0569	ATG13,NAPEPLD,ULK1,RPS3A,RHOB,EIF3A,RPS15A,RHOF,RPS11,FNBP1,EIF4EBP1,PRKCA
2-ketoglutarate Dehydrogenase Complex	0.00363078	0.222	DLST,DLD
Branched-chain α-keto acid Dehydrogenase Complex	0.00363078	0.222	DLD,BCKDHB
Epithelial Adherens Junction Signaling	0.00363078	0.0676	MET,CDH1,MYL6,ARPC5L,MYH7,TCF7L1,CDC42,ACTG1,HNF1A,TUBA1B
Regulation of Actin-based Motility by Rho	0.00436516	0.0787	MYL6,RHOB,ARPC5L,PIKFYVE,CDC42,RHOF,FNBP1
NAD biosynthesis II (from tryptophan)	0.00457088	0.0882	KMO,TDO2,QPRT
Intrinsic Prothrombin Activation Pathway	0.0047863	0.114	KNG1,F10,F9,COL18A1
Signaling by Rho Family GTPases	0.00512861	0.0512	MAP2K4,CDH1,RHOB,MYL6,ARPC5L,GNB2L1,SEPT7,RDX,PIKFYVE,RHOF,CDC42,ACTG1,FNBP1
FXR/RXR Activation	0.00562341	0.0693	MAP2K4,CYP19A1,ABCC2,NR5A2,FOXA3,HNF1A,SLCO1B3
Germ Cell-Sertoli Cell Junction Signaling	0.0057544	0.0606	MAP2K4,CDH1,MAPK14,RHOB,PPAP2B,CDC42,RHOF,ACTG1,TUBA1B,FNBP1
Proline Biosynthesis II (from Arginine)	0.00588844	0.1	PYCRL,OAT
Apoptosis Signaling	0.00630957	0.0737	MAP2K4,ACIN1,TP53,SPTAN1,MCL1,PRKCA,AIFM1
Remodeling of Epithelial Adherens Junctions	0.00691831	0.0882	MET,DNM1,CDH1,ARPC5L,ACTG1,TUBA1B
Actin Cytoskeleton Signaling	0.00758578	0.0502	KNG1,FN1,MYL6,ARPC5L,PIKFYVE,RDX,ARHGAP35,MYH7,CDC42,GIT1,TTN,ACTG1
Assembly of RNA Polymerase II Complex	0.00794328	0.0893	GTF2A2,POLR2F,GTF2E2,POLR2I,TAF13
HMGB1 Signaling	0.00851138	0.0707	MAP2K4,ICAM1,MAPK14,RHOB,CDC42,RHOF,FNBP1
Arginine Degradation VI (Arginase 2 Pathway)	0.00870964	0.125	PYCRL,OAT
Serotonin Receptor Signaling	0.00870964	0.087	HTR2C,MAOB,PTS,DDC
RhoA Signaling	0.00891251	0.0667	MYL6,ARPC5L,SEPT7,PIKFYVE,RDX,ARHGAP35,TTN,ACTG1
Inhibition of Angiogenesis by TSP1	0.00977237	0.103	MAP2K4,HSPG2,TP53,MAPK14
UVB-Induced MAPK Signaling	0.01	0.0909	MAP2K4,TP53,MAPK14,EIF4EBP1,PRKCA
Leukocyte Extravasation Signaling	0.0109648	0.0531	MAP2K4,ICAM1,MAPK14,MYL6,MMP25,CLDN18,RDX,ARHGAP35,CDC42,ACTG1,PRKCA
Actin Nucleation by ARP-WASP Complex	0.0125893	0.0758	RHOB,ARPC5L,CDC42,RHOF,FNBP1
EGF Signaling	0.0125893	0.0806	MAP2K4,JAK1,MAPK14,ITPR2,PRKCA
Cholecystokinin/Gastrin-mediated Signaling	0.0131826	0.066	MAP2K4,MAPK14,RHOB,ITPR2,RHOF,FNBP1,PRKCA
Sertoli Cell-Sertoli Cell Junction Signaling	0.0134896	0.051	MAP2K4,CDH1,MAPK14,PPAP2B,CLDN18,IGSF5,SPTAN1,CDC42,ACTG1,TUBA1B
Tight Junction Signaling	0.0144544	0.0559	MYL6,RAB13,CLDN18,IGSF5,MYH7,SPTAN1,CDC42,ACTG1,CSTF3
Sucrose Degradation V (Mammalian)	0.0158489	0.105	ALDOB,TPI1
Citrulline Biosynthesis	0.0158489	0.0769	GLS,OAT
Tryptophan Degradation to 2-amino-3-carboxymuconate Semialdehyde	0.0158489	0.111	KMO,TDO2
Superpathway of Melatonin Degradation	0.0165959	0.0617	MAOB,UGT2A1,UGT1A6,CYP19A1,CYP2U1
Thyroid Cancer Signaling	0.0169824	0.0952	TP53,CDH1,TCF7L1,HNF1A
Neuroprotective Role of THOP1 in Alzheimer's Disease	0.0169824	0.0741	KNG1,YWHAE,HLA-B,TAC1
Nicotine Degradation II	0.0177828	0.0588	UGT2A1,UGT1A6,CYP19A1,CYP2U1,INMT
Maturity Onset Diabetes of Young (MODY) Signaling	0.0186209	0.0938	ALDOB,SLC2A2,HNF1A
IL-8 Signaling	0.0190546	0.0481	MAP2K4,NAPEPLD,CDH1,ICAM1,RHOB,GNB2L1,RHOF,FNBP1,EIF4EBP1,PRKCA
UVC-Induced MAPK Signaling	0.0199526	0.0952	MAP2K4,TP53,MAPK14,PRKCA
Role of Tissue Factor in Cancer	0.020893	0.0603	TP53,F10,P4HB,MAPK14,F7,CDC42,PRKCA
IL-22 Signaling	0.020893	0.12	MAP2K4,JAK1,MAPK14
Tumoricidal Function of Hepatic Natural Killer Cells	0.020893	0.125	PRF1,ICAM1,AIFM1
LPS/IL-1 Mediated Inhibition of RXR Function	0.0229087	0.0456	MAP2K4,MAOB,CPT1A,SLC27A2,ABCC2,NR5A2,CHST10,ALAS1,HMGCS1,ALDH6A1,SLCO1B3
Role of JAK family kinases in IL-6-type Cytokine Signaling	0.0234423	0.111	MAP2K4,JAK1,MAPK14
Virus Entry via Endocytic Pathways	0.0234423	0.0606	DNM1,HLA-B,AP1B1,CDC42,ACTG1,PRKCA
UDP-N-acetyl-D-galactosamine Biosynthesis I	0.0251189	0.333	GALE
Protein Ubiquitination Pathway	0.0263027	0.0448	HSP90AB1,PSMD13,DNAJC19,HLA-B,UBE2D4,PSMA4,FBXW7,CDC34,USP39,TAP1,UBE2E1,USP48
GABA Receptor Signaling	0.0288403	0.0714	DNM1,AP1B1,GABRR1,GABRB2
Glucocorticoid Receptor Signaling	0.030903	0.0408	MAP2K4,GTF2A2,POLR2F,ICAM1,JAK1,MAPK14,HSP90AB1,SUMO1,GTF2E2,HLTF,POLR2I,TAF13
Regulation of eIF4 and p70S6K Signaling	0.0323594	0.0457	MAPK14,RPS3A,EIF2B1,EIF3A,RPS15A,EIF2B2,RPS11,EIF4EBP1
Gαq Signaling	0.0323594	0.0473	HTR2C,NAPEPLD,RHOB,ITPR2,GNB2L1,RHOF,FNBP1,PRKCA
Oleate Biosynthesis II (Animals)	0.0346737	0.111	FADS2,ALDH6A1
CXCR4 Signaling	0.0380189	0.0471	MAP2K4,MYL6,RHOB,ITPR2,GNB2L1,RHOF,FNBP1,PRKCA
Semaphorin Signaling in Neurons	0.0398107	0.0769	MET,RHOB,RHOF,FNBP1
Nicotine Degradation III	0.0398107	0.0548	UGT2A1,UGT1A6,CYP19A1,CYP2U1
Assembly of RNA Polymerase III Complex	0.0398107	0.125	GTF3C1,BRF1
Colorectal Cancer Metastasis Signaling	0.040738	0.042	MAP2K4,TP53,CDH1,JAK1,MMP25,RHOB,GNB2L1,TCF7L1,RHOF,HNF1A,FNBP1
Agranulocyte Adhesion and Diapedesis	0.040738	0.0476	ICAM1,FN1,MYL6,MMP25,CLDN18,CCL21,RDX,MYH7,ACTG1
Tec Kinase Signaling	0.0416869	0.044	MAP2K4,JAK1,RHOB,GNB2L1,RHOF,ACTG1,FNBP1,PRKCA
Superpathway of Citrulline Metabolism	0.0457088	0.0526	GLS,OAT
Phenylalanine Degradation IV (Mammalian, via Side Chain)	0.0457088	0.0513	MAOB,SLC27A2
Colanic Acid Building Blocks Biosynthesis	0.0457088	0.0556	UGP2,GALE
Melatonin Degradation I	0.047863	0.0606	UGT2A1,UGT1A6,CYP19A1,CYP2U1
Spliceosomal Cycle	0.0489779	0.111	U2AF2
β-alanine Degradation I	0.0489779	0.1	ALDH6A1
Glycine Biosynthesis III	0.0489779	0.167	AGXT
Choline Degradation I	0.0489779	0.143	CHDH
Glutamine Degradation I	0.0489779	0.2	GLS
0.5 mg/L uranium
Mitochondrial Dysfunction	1.14815e-07	0.0938	MAP2K4,SDHA,COX6B1,CPT1A,UQCR11,SURF1,SDHC,COX7A2L,DHODH,PRDX3,MAOB,TXN2,UQCRFS1,NDUFS2,SDHD,NDUFA3,AIFM1,COX15
TCA Cycle II (Eukaryotic)	2.13796e-05	0.146	SDHA,DLST,DLD,SDHD,SDHC,FH
Coagulation System	0.000263027	0.158	KNG1,F10,F9,F7,SERPINF2,SERPIND1
Glycine Cleavage Complex	0.000331131	0.2	GCSH,DLD,AMT
Valine Degradation I	0.00104713	0.114	AUH,DLD,ALDH6A1,BCKDHB
ILK Signaling	0.00128825	0.067	MAP2K4,FN1,MYL6,MYH7,CDC42,ACTG1,FOS,CDH1,RHOB,PPAP2B,RHOF,DSP,FNBP1
Serotonin Receptor Signaling	0.00154882	0.109	HTR2C,MAOB,PTS,DDC,SLC18A1
Hypoxia Signaling in the Cardiovascular System	0.00162181	0.104	TP53,P4HB,HSP90AB1,SUMO1,NQO1,UBE2D4,UBE2E1
Assembly of RNA Polymerase II Complex	0.00186209	0.107	GTF2A2,POLR2F,GTF2H1,GTF2E2,POLR2I,TAF13
RhoGDI Signaling	0.00199526	0.0603	CDH1,MYL6,RHOB,ARPC5L,GNB2L1,PIKFYVE,RDX,ARHGAP35,CDC42,RHOF,ACTG1,FNBP1
HMGB1 Signaling	0.00301995	0.0808	MAP2K4,FOS,ICAM1,MAPK14,RHOB,CDC42,RHOF,FNBP1
Signaling by Rho Family GTPases	0.00301995	0.0551	MAP2K4,MYL6,ARPC5L,SEPT7,GNB2L1,PIKFYVE,RDX,CDC42,ACTG1,FOS,CDH1,RHOB,RHOF,FNBP1
NAD Phosphorylation and Dephosphorylation	0.00323594	0.158	NNT,ACP1,ACP5
2-ketoglutarate Dehydrogenase Complex	0.00398107	0.222	DLST,DLD
Branched-chain α-keto acid Dehydrogenase Complex	0.00398107	0.222	DLD,BCKDHB
Epithelial Adherens Junction Signaling	0.00501187	0.0676	MET,CDH1,MYL6,ARPC5L,MYH7,TCF7L1,CDC42,ACTG1,HNF1A,TUBA1B
NAD biosynthesis II (from tryptophan)	0.00524807	0.0882	KMO,TDO2,QPRT
Regulation of Actin-based Motility by Rho	0.00562341	0.0787	MYL6,RHOB,ARPC5L,PIKFYVE,CDC42,RHOF,FNBP1
Intrinsic Prothrombin Activation Pathway	0.0057544	0.114	KNG1,F10,F9,COL18A1
Proline Biosynthesis II (from Arginine)	0.00645654	0.1	PYCRL,OAT
Tight Junction Signaling	0.00691831	0.0621	FOS,MYL6,RAB13,CLDN18,IGSF5,MYH7,SPTAN1,CDC42,ACTG1,CSTF3
FXR/RXR Activation	0.00724436	0.0693	MAP2K4,CYP19A1,ABCC2,NR5A2,FOXA3,HNF1A,SLCO1B3
Germ Cell-Sertoli Cell Junction Signaling	0.00794328	0.0606	MAP2K4,CDH1,MAPK14,RHOB,PPAP2B,CDC42,RHOF,ACTG1,TUBA1B,FNBP1
Remodeling of Epithelial Adherens Junctions	0.00851138	0.0882	MET,DNM1,CDH1,ARPC5L,ACTG1,TUBA1B
Glucocorticoid Receptor Signaling	0.00891251	0.0476	MAP2K4,POLR2F,ICAM1,JAK1,GTF2E2,TAF13,GTF2A2,FOS,MAPK14,HSP90AB1,SUMO1,GTF2H1,POLR2I,HLTF
Arginine Degradation VI (Arginase 2 Pathway)	0.00954993	0.125	PYCRL,OAT
Actin Cytoskeleton Signaling	0.0107152	0.0502	KNG1,FN1,MYL6,ARPC5L,PIKFYVE,RDX,ARHGAP35,MYH7,CDC42,GIT1,TTN,ACTG1
Inhibition of Angiogenesis by TSP1	0.0114815	0.103	MAP2K4,HSPG2,TP53,MAPK14
RhoA Signaling	0.011749	0.0667	MYL6,ARPC5L,SEPT7,PIKFYVE,RDX,ARHGAP35,TTN,ACTG1
mTOR Signaling	0.0120226	0.0521	ATG13,NAPEPLD,ULK1,RPS3A,RHOB,EIF3A,RPS15A,RHOF,RPS11,FNBP1,EIF4EBP1
UVB-Induced MAPK Signaling	0.0123027	0.0909	MAP2K4,TP53,FOS,MAPK14,EIF4EBP1
Nucleotide Excision Repair Pathway	0.0125893	0.114	POLR2F,GTF2H1,POLR2I,RAD23B
Actin Nucleation by ARP-WASP Complex	0.0151356	0.0758	RHOB,ARPC5L,CDC42,RHOF,FNBP1
EGF Signaling	0.0151356	0.0806	MAP2K4,FOS,JAK1,MAPK14,ITPR2
Antigen Presentation Pathway	0.0154882	0.1	HLA-DQB2,HLA-B,HLA-DRB1,TAP1
Regulation of eIF4 and p70S6K Signaling	0.0158489	0.0514	MAPK14,RPS3A,EIF2B5,EIF2B1,EIF3A,RPS15A,EIF2B2,RPS11,EIF4EBP1
Cholecystokinin/Gastrin-mediated Signaling	0.0165959	0.066	MAP2K4,FOS,MAPK14,RHOB,ITPR2,RHOF,FNBP1
Sucrose Degradation V (Mammalian)	0.017378	0.105	ALDOB,TPI1
Citrulline Biosynthesis	0.017378	0.0769	GLS,OAT
Tryptophan Degradation to 2-amino-3-carboxymuconate Semialdehyde	0.017378	0.111	KMO,TDO2
Sertoli Cell-Sertoli Cell Junction Signaling	0.018197	0.051	MAP2K4,CDH1,MAPK14,PPAP2B,CLDN18,IGSF5,SPTAN1,CDC42,ACTG1,TUBA1B
Mechanisms of Viral Exit from Host Cells	0.0199526	0.0889	VPS25,CHMP2A,SH3GL2,ACTG1
Thyroid Cancer Signaling	0.0199526	0.0952	TP53,CDH1,TCF7L1,HNF1A
Neuroprotective Role of THOP1 in Alzheimer's Disease	0.0199526	0.0741	KNG1,YWHAE,HLA-B,TAC1
Superpathway of Melatonin Degradation	0.0199526	0.0617	MAOB,UGT2A1,UGT1A6,CYP19A1,CYP2U1
Maturity Onset Diabetes of Young (MODY) Signaling	0.0213796	0.0938	ALDOB,SLC2A2,HNF1A
Nicotine Degradation II	0.0213796	0.0588	UGT2A1,UGT1A6,CYP19A1,CYP2U1,INMT
MIF Regulation of Innate Immunity	0.0218776	0.08	MAP2K4,TP53,PLA2G4A,FOS
UVC-Induced MAPK Signaling	0.0234423	0.0952	MAP2K4,TP53,FOS,MAPK14
IL-22 Signaling	0.0239883	0.12	MAP2K4,JAK1,MAPK14
Tumoricidal Function of Hepatic Natural Killer Cells	0.0239883	0.125	PRF1,ICAM1,AIFM1
IL-8 Signaling	0.0251189	0.0481	MAP2K4,FOS,NAPEPLD,CDH1,ICAM1,RHOB,GNB2L1,RHOF,FNBP1,EIF4EBP1
Colorectal Cancer Metastasis Signaling	0.025704	0.0458	MAP2K4,TP53,FOS,CDH1,JAK1,MMP25,RHOB,GNB2L1,TCF7L1,RHOF,HNF1A,FNBP1
Cdc42 Signaling	0.025704	0.0506	MAP2K4,FOS,MAPK14,HLA-DQB2,MYL6,ARPC5L,HLA-B,HLA-DRB1,CDC42
Lanosterol Biosynthesis	0.0263027	0.333	LSS
UDP-N-acetyl-D-galactosamine Biosynthesis I	0.0263027	0.333	GALE
IL-17A Signaling in Gastric Cells	0.0263027	0.12	MAP2K4,FOS,MAPK14
Role of JAK family kinases in IL-6-type Cytokine Signaling	0.0263027	0.111	MAP2K4,JAK1,MAPK14
Apoptosis Signaling	0.0275423	0.0632	MAP2K4,ACIN1,TP53,SPTAN1,MCL1,AIFM1
LPS/IL-1 Mediated Inhibition of RXR Function	0.030903	0.0456	MAP2K4,MAOB,CPT1A,SLC27A2,ABCC2,NR5A2,CHST10,ALAS1,HMGCS1,ALDH6A1,SLCO1B3
Acute Phase Response Signaling	0.0338844	0.05	MAP2K4,FOS,FN1,MAPK14,ITIH2,ITIH4,HNF1A,SERPINF2,SERPIND1
GABA Receptor Signaling	0.0338844	0.0714	DNM1,AP1B1,GABRR1,GABRB2
Leukocyte Extravasation Signaling	0.0354813	0.0483	MAP2K4,ICAM1,MAPK14,MYL6,MMP25,CLDN18,RDX,ARHGAP35,CDC42,ACTG1
Oleate Biosynthesis II (Animals)	0.0380189	0.111	FADS2,ALDH6A1
Superpathway of Cholesterol Biosynthesis	0.042658	0.0345	LSS,HMGCS1,LBR
Assembly of RNA Polymerase III Complex	0.0436516	0.125	GTF3C1,BRF1
Cholesterol Biosynthesis I	0.0436516	0.05	LSS,LBR
Cholesterol Biosynthesis II (via 24,25-dihydrolanosterol)	0.0436516	0.05	LSS,LBR
Cholesterol Biosynthesis III (via Desmosterol)	0.0436516	0.05	LSS,LBR
Semaphorin Signaling in Neurons	0.0467735	0.0769	MET,RHOB,RHOF,FNBP1
Nicotine Degradation III	0.0467735	0.0548	UGT2A1,UGT1A6,CYP19A1,CYP2U1
CXCR4 Signaling	0.047863	0.0471	MAP2K4,FOS,MYL6,RHOB,ITPR2,GNB2L1,RHOF,FNBP1
1.0 mg/L uranium
Mitochondrial Dysfunction	9.33254e-08	0.0885	MAP2K4,SDHA,COX6B1,CPT1A,UQCR11,SDHC,COX7A2L,DHODH,MAOB,PRDX3,TXN2,UQCRFS1,NDUFS2,SDHD,NDUFA3,AIFM1,COX15
TCA Cycle II (Eukaryotic)	0.000147911	0.122	SDHA,DLD,SDHD,SDHC,FH
ILK Signaling	0.000389045	0.067	MAP2K4,FN1,MYL6,MYH7,CDC42,PPP1R14B,ACTG1,CDH1,RHOB,PPAP2B,RHOF,DSP,FNBP1
Hypoxia Signaling in the Cardiovascular System	0.000758578	0.104	TP53,P4HB,HSP90AB1,SUMO1,NQO1,UBE2D4,UBE2E1
Signaling by Rho Family GTPases	0.000891251	0.0551	MAP2K4,MYL6,ARPC5L,SEPT7,GNB2L1,PIKFYVE,RDX,CDC42,ACTG1,STMN1,CDH1,RHOB,RHOF,FNBP1
Coagulation System	0.00114815	0.132	F10,F9,F7,SERPINF2,SERPIND1
RhoGDI Signaling	0.00218776	0.0553	CDH1,MYL6,RHOB,ARPC5L,GNB2L1,PIKFYVE,RDX,CDC42,RHOF,ACTG1,FNBP1
NAD Phosphorylation and Dephosphorylation	0.00223872	0.158	NNT,ACP1,ACP5
Regulation of Actin-based Motility by Rho	0.00275423	0.0787	MYL6,RHOB,ARPC5L,PIKFYVE,CDC42,RHOF,FNBP1
Branched-chain α-keto acid Dehydrogenase Complex	0.00301995	0.222	DLD,BCKDHB
Germ Cell-Sertoli Cell Junction Signaling	0.00323594	0.0606	MAP2K4,CDH1,MAPK14,RHOB,PPAP2B,CDC42,RHOF,ACTG1,TUBA1B,FNBP1
NAD biosynthesis II (from tryptophan)	0.00363078	0.0882	KMO,TDO2,QPRT
Remodeling of Epithelial Adherens Junctions	0.00457088	0.0882	MET,DNM1,CDH1,ARPC5L,ACTG1,TUBA1B
Proline Biosynthesis II (from Arginine)	0.00501187	0.1	PYCRL,OAT
Assembly of RNA Polymerase II Complex	0.00562341	0.0893	GTF2A2,POLR2F,GTF2E2,POLR2I,TAF13
Epithelial Adherens Junction Signaling	0.00660693	0.0608	MET,CDH1,MYL6,ARPC5L,MYH7,TCF7L1,CDC42,ACTG1,TUBA1B
Serotonin Receptor Signaling	0.00660693	0.087	MAOB,PTS,DDC,SLC18A1
Inhibition of Angiogenesis by TSP1	0.00724436	0.103	MAP2K4,HSPG2,TP53,MAPK14
Arginine Degradation VI (Arginase 2 Pathway)	0.0074131	0.125	PYCRL,OAT
Glycine Cleavage Complex	0.0074131	0.133	GCSH,DLD
Valine Degradation I	0.00758578	0.0857	DLD,ALDH6A1,BCKDHB
Actin Nucleation by ARP-WASP Complex	0.00912011	0.0758	RHOB,ARPC5L,CDC42,RHOF,FNBP1
Superpathway of Melatonin Degradation	0.0120226	0.0617	MAOB,UGT2A1,UGT1A6,CYP19A1,CYP2U1
Nicotine Degradation II	0.0128825	0.0588	UGT2A1,UGT1A6,CYP19A1,CYP2U1,INMT
LPS/IL-1 Mediated Inhibition of RXR Function	0.0131826	0.0456	MAP2K4,MAOB,CPT1A,SLC27A2,ABCC2,NR5A2,HS3ST1,CHST10,ALAS1,HMGCS1,ALDH6A1
Sucrose Degradation V (Mammalian)	0.0134896	0.105	ALDOB,TPI1
Tryptophan Degradation to 2-amino-3-carboxymuconate Semialdehyde	0.0134896	0.111	KMO,TDO2
IL-22 Signaling	0.0169824	0.12	MAP2K4,JAK1,MAPK14
RhoA Signaling	0.018197	0.0583	MYL6,ARPC5L,SEPT7,PIKFYVE,RDX,TTN,ACTG1
Role of JAK family kinases in IL-6-type Cytokine Signaling	0.0190546	0.111	MAP2K4,JAK1,MAPK14
HMGB1 Signaling	0.0199526	0.0606	MAP2K4,MAPK14,RHOB,CDC42,RHOF,FNBP1
Sertoli Cell-Sertoli Cell Junction Signaling	0.020893	0.0459	MAP2K4,CDH1,MAPK14,PPAP2B,CLDN18,IGSF5,CDC42,ACTG1,TUBA1B
GABA Receptor Signaling	0.0223872	0.0714	DNM1,AP1B1,GABRR1,GABRB2
Asparagine Biosynthesis I	0.0229087	0.125	ASNS
Lanosterol Biosynthesis	0.0229087	0.333	LSS
UDP-N-acetyl-D-galactosamine Biosynthesis I	0.0229087	0.333	GALE
Tight Junction Signaling	0.0251189	0.0497	MYL6,RAB13,CLDN18,IGSF5,MYH7,CDC42,ACTG1,CSTF3
Intrinsic Prothrombin Activation Pathway	0.025704	0.0857	F10,F9,COL18A1
Actin Cytoskeleton Signaling	0.0263027	0.0418	FN1,MYL6,ARPC5L,PIKFYVE,RDX,MYH7,CDC42,GIT1,TTN,ACTG1
Cholecystokinin/Gastrin-mediated Signaling	0.0288403	0.0566	MAP2K4,MAPK14,RHOB,ITPR2,RHOF,FNBP1
Oleate Biosynthesis II (Animals)	0.0295121	0.111	FADS2,ALDH6A1
Dopamine Receptor Signaling	0.0301995	0.0526	MAOB,PTS,DDC,SLC18A1,PPP1R14B
Superpathway of Cholesterol Biosynthesis	0.030903	0.0345	LSS,HMGCS1,LBR
Semaphorin Signaling in Neurons	0.030903	0.0769	MET,RHOB,RHOF,FNBP1
Nicotine Degradation III	0.030903	0.0548	UGT2A1,UGT1A6,CYP19A1,CYP2U1
UVB-Induced MAPK Signaling	0.0331131	0.0727	MAP2K4,TP53,MAPK14,EIF4EBP1
Xenobiotic Metabolism Signaling	0.0331131	0.04	MAP2K4,MAOB,MAPK14,UGT2A1,UGT1A6,HSP90AB1,SUMO1,ABCC2,NQO1,HS3ST1,CHST10,ALDH6A1
Assembly of RNA Polymerase III Complex	0.0346737	0.125	GTF3C1,BRF1
Cholesterol Biosynthesis I	0.0346737	0.05	LSS,LBR
Cholesterol Biosynthesis II (via 24,25-dihydrolanosterol)	0.0346737	0.05	LSS,LBR
Cholesterol Biosynthesis III (via Desmosterol)	0.0346737	0.05	LSS,LBR
Melatonin Degradation I	0.0371535	0.0606	UGT2A1,UGT1A6,CYP19A1,CYP2U1
Integrin Signaling	0.0380189	0.0433	MAP2K4,RHOB,ARPC5L,CDC42,RHOF,GIT1,TTN,ACTG1,FNBP1
Glucocorticoid Receptor Signaling	0.0389045	0.0374	MAP2K4,GTF2A2,POLR2F,JAK1,MAPK14,HSP90AB1,SUMO1,GTF2E2,HLTF,POLR2I,TAF13
EGF Signaling	0.0389045	0.0645	MAP2K4,JAK1,MAPK14,ITPR2
Phenylalanine Degradation IV (Mammalian, via Side Chain)	0.0398107	0.0513	MAOB,SLC27A2
Colanic Acid Building Blocks Biosynthesis	0.0398107	0.0556	UGP2,GALE
Role of Tissue Factor in Cancer	0.042658	0.0517	TP53,F10,P4HB,MAPK14,F7,CDC42
Spliceosomal Cycle	0.0457088	0.111	U2AF2
Dolichol and Dolichyl Phosphate Biosynthesis	0.0457088	0.0769	DOLK
β-alanine Degradation I	0.0457088	0.1	ALDH6A1
Glycine Biosynthesis III	0.0457088	0.167	AGXT
Choline Degradation I	0.0457088	0.143	CHDH
Nucleotide Excision Repair Pathway	0.0457088	0.0857	POLR2F,POLR2I,RAD23B
FXR/RXR Activation	0.047863	0.0495	MAP2K4,CYP19A1,ABCC2,NR5A2,FOXA3
